# Supplementary material for: Combining Ability in Maize Breeding Programs in Sub-Saharan Africa: A Systematic Review
Source: Genes (Basel). 2026 Jan 30;17(2):168. doi: 10.3390/genes17020168 (PMC12940587; doi:10.3390/genes17020168)
Supplement: Supplementary file 1 [file genes-17-00168-s001.zip]

Archive with 2 entries (2 files):
- Kolawole Combining Ability in Maize Breeding programs in Sub-Saharan Africa Systematic Review Extracted data .xlsx
- RoBINS_I_Traffic_Light_A4.pdf
