# Supplementary material for: Combining Ability in Maize Breeding Programs in Sub-Saharan Africa: A Systematic Review
Source: Genes (Basel). 2026 Jan 30;17(2):168. doi: 10.3390/genes17020168 (PMC12940587; doi:10.3390/genes17020168)
Supplement: Supplementary file 1 [file genes-17-00168-s001.zip › Kolawole Combining Ability in Maize Breeding programs in Sub-Saharan Africa Systematic Review Extracted data .xlsx]

## Sheet: Data Extraction by Studies
Study code	Year	Author	Title	Journal	Doi/url	Objective	Trait	Mating design	Parent line	Female	Male	Progenies	Parents	CA estimates
1	2022	Amegbor, Isaac Kodzo; Abe, Ayodeji; Adjebeng-Danquah, Joseph; Adu, Gloria Baokyewaa; Oteng-Frimpong, Richard	Agronomic performance and combining ability estimates of yellow maize inbred lines under adequate and deficit moisture conditions	Journal of Crop Science and Biotechnology	10.1007/s12892-021-00122-4	Abiotic stress	Grain and drought tolerance	North Carolina II	Inbred line	24	4	96		4	4
2	2024	Sadessa, Kassahun; Beyene, Yoseph; Ifie, Beatrice E.; Gowda, Manje; Suresh, Lingadahalli M.; Olsen, Michael S.; Tongoona, Pangirayi; Offei, Samuel K.; Danquah, Eric; Prasanna, Boddupalli M.; Wegary, Dagne	Agronomic Performance and Resistance to Maize Lethal Necrosis in Maize Hybrids Derived from Doubled Haploid Lines	Agronomy	10.3390/agronomy14102443	Biotic stress	Maize Lethal Necrosis resistance	Line × tester	Inbred line	11	11	115		7
3	2021	Afolabi, Samson; Menkir, Abebe; Oyekunle, Muhyideen; Abdullahi, Ubale; Gedil, Melaku; Meseka, Silvestro; Mengesha, Wende	Assessing performance of white endosperm testers with varying resistance reactions to Striga (Striga hermonthica) for evaluating resistant maize (Zea mays) inbred lines	Plant Breeding	10.1111/pbr.12951	Biotic stress	Striga Resistance	Line × tester	Inbred line	30	3	90			8
4	2023	Adewale, Samuel A.; Badu-Apraku, Baffour; Akinwale, Richard O.	Assessing the suitability of stress tolerant early-maturing maize (Zea mays) inbred lines for hybrid development using combining ability effects and DArTseq markers	Plant Breeding	10.1111/pbr.13077	Abiotic and Biotic stress	Drought tolerance and Striga resistance	Line × tester	Inbred line	38	5	190	10	9	2
5	2021	Tafa, Zelalem; Abebe, Abenezer	Associations of genetic parameters with F1 grain yield of maize (Zea mays L.) and grain yield prediction of diallel crosses	International Journal of Recent Research in Interdisciplinary Sciences (IJRRIS)		Yield	Grain	Half-diallel	Inbred line	10	10	45			1
6	2021	Matova, Prince M; Kamutando, Casper N	Breeding of maize for fall armyworm resistance in southern Africa			Biotic stress	Fall armyworm Resistance	Line × tester	Inbred line	13	7	84	20	4
7	2025	Adekunle, Dorcas; Mengesha, Wende; Abe, Ayodeji; Meseka, Silvestro; Bossey, Bunmi; Menkir, Abebe	Characterization of the combining ability of maize inbred lines containing temperate germplasm using Striga resistant testers	Euphytica	10.1007/s10681-025-03512-9	Biotic stress	Striga Resistance	Line × tester	Inbred line	32	2	64		4	4
8	2021	Goshime, Muluneh Mekasha; Adefris, Teklewold Chere; Hussein, Mohammed Ali; Solomon, Admassu Seyoum	Classifying highland quality protein maize in bred lines into heterotic groups	African Journal of Plant Science	10.5897/ajps2021.2160	Yield	Grain	Line × tester	Inbred line	21	2	42	23	1		2
9	2022	Adu, Gloria Boakyewaa; Badu-Apraku, Baffour; Akromah, Richard; Awuku, Frederick Justice	Combining Abilities and Heterotic Patterns among Early Maturing Maize Inbred Lines under Optimal and Striga-Infested Environments	Genes	10.3390/genes13122289	Biotic stress	Striga Resistance	North Carolina II	Inbred line	30	5	150		12
10	2025	Edema, J; Asea, R; Kwemoi, G; Bomet, D; Gibson, P; Nakiyaga, S	Combining abilities for grain filling traits in early maturity Maize	African Journal of Rural Development		Yield	Grain	North Carolina II	Inbred line	6	16	55		3
11	2021	Alphonse N; John D; Julia S; Clever N	Combining ability analysis and heterotic grouping for grain yield among maize inbred lines selected for the mid-altitude and highland zones of Rwanda	Maydica electronic publication		Yield	Grain	Half-diallel	Inbred line	10	10	45		12
12	2020	Tefera, Abenezer Abebe; Beyene, Legesse Wolde; Abtew, Wosene Gebreselassie	Combining Ability Analysis of Maize Inbred Lines in Ethiopia	Agriculture and Food Sciences Research	10.20448/journal.512.2020.72.113.124	Yield	Grain	Line × tester	Inbred line	24	2	48				2
13	2025	Ayesiga, Stella Bigirwa; Rubaihayo, Patrick; Sempiira, John Bosco; Adjei, Emmanuel Amponsah; Dramadri, Isaac Onziga; Oloka, Bonny Michael; Sserumaga, Julius Pyton	Combining ability and gene action for resistance to Fusarium ear rot in tropical maize hybrids	Frontiers in Plant Science	10.3389/fpls.2025.1509859	Biotic stress	Ear rot Resistance	North Carolina II	Inbred line	6	7	42		3
14	2024	Engida, Bitew Tilahun; Wegary, Dagne; Keno, Tolera; Mekonnen, Tesfaye Walle	Combining ability and genetic distance analysis of mid altitude sub-humid agroecology adapted maize inbred lines for high grain yield	Heliyon	10.1016/J.HELIYON.2024.E32267	Yield	Grain	Half-diallel	Inbred line	10	10	45	10	4
15	2021	Dlamini, Mandisa Noxolo	Combining Ability and Genotype-by-Environment Interaction Analyses among Early-to-Medium Maturing Maize Hybrids under Drought and non-Drought Environments			Abiotic stress	Drought	Line × tester	Inbred line	13	10	122		4	1
16	2020	Abimiku O.E; Bello L.L; Vange T	Combining Ability and Heterosis for Grain Yield and Yield Related Components in Maize Resistant to Striga hermonthica (Del.) Benth. in Southern Guinea Savannah of Nigeria			Yield and Biotic stress	Grain and Striga resistance	Half-diallel	Inbred line	8	8	28		4
17	2020	Onejeme, Francis Chukwuma; Okporie, Emmanuel Ogbonna; Eze, Chinedu Emmanuel	Combining Ability and Heterosis in diallel Analysis of Maize (Zea mays L.) Lines	International Annals of Science	10.21467/ias.9.1.188-200	Yield	Grain	Full-diallel	OPV	4	4	12	4		1
18	2022	Darko, Asiedu Desmond	Combining Ability And Heterosis Of Maize (Zea Mays L.) Inbred Lines Under Low And Optimum Soil Nitrogen		http://ugspace.ug.edu.gh:8080/handle/123456789/39122	Yield and Abiotic stress	Grain and Low-N tolerance	Half-diallel	Inbred line	9	9	36	9	4
19	2024	Aboderin, S.O.; Oyekunle, M.; Bankole, F.A.; Olaoye, G.; Saminu, Z.	Combining ability and heterotic grouping of maize (Zea mays L.) inbred lines for tolerance to low soil nitrogen in Nigeria	Peruvian Journal of Agronomy	10.21704/pja.v8i1.2101	Yield	Grain and Low-N tolerance	Line × tester	Inbred line	79	3	237		4	4
20	2021	Badu-Apraku, Baffour; Bankole, Faith A.; Fakorede, Morakinyo A.B.; Ogbe, Gregory; Bandyopadhyay, Ranajit; Ortega-Beltran, Alejandro	Combining ability and heterotic grouping of turcicum-resistant early-maturing maize inbreds	Agronomy Journal	10.1002/agj2.20746	Biotic stress	Turcicum resistance	North Carolina II	Inbred line	30	5	150		12
21	2022	Osuman, Alimatu Sadia; Badu-Apraku, Baffour; Ifie, Beatrice Elohor; Nelimor, Charles; Tongoona, Pangirayi; Obeng-Bio, Ebenezer; Karikari, Benjamin; Danquah, Eric Yirenkyi	Combining Ability and Heterotic Patterns of Tropical Early-Maturing Maize Inbred Lines under Individual and Combined Heat and Drought Environments	Plants	10.3390/plants11101365	Abiotic stress	Drought and Heat tolerance	North Carolina II	Inbred line	30	5	150		8
22	2025	Dosho B.M; Ifie B.E; Asante I.K; Danquah E.Y; Zeleke H	Combining ability and maternal effects of QPM inbred lines for grain yield and other agronomic traits under low and optimum soil nitrogen environments	Journal of Cereals and Oilseeds	10.5897/JCO2021.0226	Yield and Abiotic stress	Grain and Low-N tolerance	Full-diallel	Inbred line	11	11	110	11	6
23	2022	Oluwaseun, Olatise; Badu-Apraku, Baffour; Adebayo, Moses; Abubakar, Adamu Masari	Combining Ability and Performance of Extra-Early Maturing Provitamin a Maize Inbreds and Derived Hybrids in Multiple Environments	Plants	10.3390/plants11070964	Yield	Grain	Line × tester	Inbred line	33	4	132	6	12
24	2020	Kumsa, Tefera; Zeleke, Habtamu; Abakemal, Demissew	Combining Ability and Standard Heterosis of Highland Maize (Zea Mays L.) Inbred Lines for Yield and Yield Related Traits	EAS Journal of Biotechnology and Genetics	10.36349/easjbg.2020.v02i06.001	Yield	Grain	Half-diallel	Inbred line	12	12	66		3
25	2020	Ribeiro, P. F.; Badu Apraku, B.; Gracen, V.; Danquah, E. Y.; Afriyie-Debrah, C.; Obeng-Dankwa, K.; Toyinbo, J. O.	Combining ability and testcross performance of low N tolerant intermediate maize inbred lines under low soil nitrogen and optimal environments	Journal of Agricultural Science	10.1017/S0021859620000702	Yield and Abiotic stress	Grain and Low-N tolerance	Line × tester	Inbred line	32	3	96		3	3
26	2023	Matongera, Nakai; Ndhlela, Thokozile; van Biljon, Angeline; Kamutando, Casper N.; Labuschagne, Maryke	Combining ability and testcross performance of multi-nutrient maize under stress and non-stress environments	Frontiers in Plant Science	10.3389/fpls.2023.1070302	Nutrition	Zinc content	Line × tester	Inbred line	11	7	77			10
27	2023	Isaac Kodzo Amegbor, Labuschagne, Maryke T; van Biljon, Angeline; Geleta Shargie, Nemera; Tarekegne, Amsal	Combining ability estimates for quality and non-quality protein maize inbred lines for grain yield, agronomic, and quality traits	Frontiers	10.3389/fsufs.2023.1123224	Yield and Nutrition	Grain and biofotification	Line × tester	Inbred line	33	4	130		13
28	2025	Nuambote-Yobila, Ovide; Bruce, Anani Y.; Makumbi, Dan; Ogola, Gerphas O.; Marangu, Charles; Beyene, Yoseph; Mahungu, Nzola Meso; Prasanna, Boddupalli M.; Marion-Poll, Frédéric; Calatayud, Paul André	Combining ability for resistance to fall armyworm, Spodoptera frugiperda in tropical maize inbred lines	Phytoparasitica	10.1007/s12600-025-01259-6	Biotic stress	Fall armyworm Resistance	Full-diallel	Inbred line	4	4	12	4	1
29	2020	Nasser, Laouali M.; Badu-Apraku, Baffour; Gracen, Vernon E.; Mafouasson, Hortense N.A.	Combining ability of early-maturing yellow maize inbreds under combined drought and heat stress and well-watered environments	Agronomy	10.3390/agronomy10101585	Abiotic stress	Drought and Heat tolerance	Half-diallel	Inbred line	15	15	105		8
30	2020	Amegbor, Isaac K.; Badu-Apraku, Baffour; Adu, Gloria B.; Adjebeng-Danquah, Joseph; Toyinbo, Johnson	Combining Ability of Extra-Early Maize Inbreds Derived from a Cross between Maize and Zea diploperennis and Hybrid Performance under Contrasting Environments	Agronomy	10.1002/csc2.20195	Abiotic stress	Drought	Line × tester	Inbred line	63	4	252		4
31	2020	Oyekale, Solomon A.; Badu-Apraku, B.; Adetimirin, Victor O.	Combining ability of extra-early biofortified maize inbreds under Striga infestation and low soil nitrogen	Crop Science	10.3390/agronomy10081069	Abiotic and Biotic stress	Striga Resistance and Low-N tolerance	North Carolina II	Inbred line	30	5	150		8
32	2023	Makinde, Solomon Akinyemi; Badu-Apraku, Baffour; Ariyo, Omolayo Johnson; Porbeni, Justina Boloebi	Combining ability of extra-early maturing provitamin A maize (Zea mays L.) inbred lines and performance of derived hybrids under Striga hermonthica infestation and low soil nitrogen	PLoS ONE	10.1371/journal.pone.0280814	Abiotic and Biotic stress	Striga Resistance and Low-N tolerance	North Carolina II	Inbred line	30	5	150		10
33	2021	Kasoma, Chapwa; Shimelis, Hussein; Laing, Mark D.; Shayanowako, Admire; Mathew, Isack	Combining ability of maize genotypes for fall armyworm (Spodoptera frugiperda J.E. Smith) resistance, yield and yield-related traits	Crop Protection	10.1016/j.cropro.2021.105762	Biotic stress	Fall armyworm Resistance	Line × tester	Inbred line	12	5	60	17		3
34	2020	Getachew, Gemechu; Ngozi, E. Abu	Combining ability of maize inbred lines (Zea mays L.) for yields in mid altitude sub-humid Agroecology of Ethiopia	African Journal of Plant Science	10.5897/ajps2019.1908	Yield	Grain	Line × tester	Inbred line	13	2	26	15	1
35	2020	Chiuta, Nyasha E.; Mutengwa, Charles S.	Combining ability of quality protein maize inbred lines for yield and morpho-agronomic traits under optimum as well as combined drought and heat-stressed conditions	Agronomy	10.3390/agronomy10020184	Yield and Abiotic stress	Grain and Combined Heat and Drought tolerance	North Carolina II	Inbred line	4	6	24			1
36	2022	Belay, Nigus	Combining Ability Studies from Line x Tester Mating Design for Grain Yield and Its Related Traits of Mid-Altitude Maize Inbred Lines	International Journal of Food Science and Agriculture	10.26855/ijfsa.2022.03.009	Yield	Grain	Line × tester	Inbred line	15	2	30		1
37	2021	Yadesa, Lemi Mideksa; Alamerew, Sentayehu; Tadesse, Berhanu	Combining Ability Study for Grain Yield and Agronomic Traits of Quality Protein Maize (Zea mays L.) Inbred Lines Adapted to Mid-Altitude Agroecology of Ethiopia	Agro Bali : Agricultural Journal	10.37637/ab.v4i3.733	Yield	Grain	Line × tester	Inbred line	9	4	36	13	1
38	2021	Maphumulo, Siphesihle; Derera, John; Sibiya, Julia; Mathew, Isack	Combining ability, gene action and heterosis analyses of maize lines that were developed for maize streak virus resistance and acidic soil tolerance	Euphytica	10.1007/s10681-020-02754-z	Abiotic and Biotic stress	Maize Streak resistance and Acidic soil tolerance	North Carolina II	Inbred line	10	10	99		8
39	2023	Priscilla, Francisco Ribeiro; Charles, Afriyie-Debrah; Allen, Oppong; Maxwell, Darko Asante; Eric, Baffoe; Desmond, Darko Asiedu; Matilda, Bissah; Emmanuel, Acquah; Kwadwo, Adofo	Comparison of the effectiveness of heterotic grouping methods in classifying intermediate maturing maize (Zea mays L.) inbred lines under stressful and non-stressful environments	African Journal of Agricultural Research	10.5897/ajar2023.16377	Yield	Grain	Line × tester	Inbred line	32	3	96		6
40	2021	Richard O.A; Chinedu E.E; Diakaridia T; Abebe M	Detection of Non-Additive Gene Action within Elite Maize Populations Evaluated in Contrasting Environments under Rainforest Ecology in Nigeria	Crop Breeding, Genetics and Genomics	10.20900/cbgg20210003	Yield	Grain	Half-diallel	OPV	14	14	91	14	6
41	2023	Dzarma, D J; Sabo, *; And Buba, U	diallel analysis of resistance to fusarium ear rot (Fusarium verticillioides) in maize (Zea mays L.)	Journal of Agripreneurship and Sustainable Development (JASD) www.jasd.daee.atbu.edu.ng		Abiotic stress	Fusarium rot resistance	Full-diallel	Inbred line	6	6	30	6	2
42	2020	Zebire, Degife; Menkir, Abebe; Adetimirin, Victor; Mengesha, Wende; Meseka, Silvestro; Gedil, Melaku	Effectiveness of yellow maize testers with varying resistance reactions to striga hermonthica for evaluating the combining ability of maize inbred lines	Agronomy	10.3390/agronomy10091276	Biotic stress	Striga resistance	Line × tester	Inbred line	30	3	90		8
43	2020	Oyetunde, Oyeboade Adebiyi; Badu-Apraku, Baffour; Ariyo, Omolayo Johnson; Alake, Christopher Olusanya	Efficiencies of heterotic grouping methods for classifying early maturing maize inbred lines	Agronomy	10.3390/agronomy10081198	Abiotic stress	Grain and maturity date	Line × tester	Inbred line	61	4	244	6	7	2
44	2021	Shaibu, Abdulwahab S.; Badu-Apraku, Baffour; Ayo-Vaughan, Monininuola A.	Enhancing drought tolerance and striga hermonthica resistance in maize using newly derived inbred lines from the wild maize relative, zea diploperennis	Agronomy	10.3390/agronomy11010177	Abiotic and Biotic stress	Drought tolerance and Striga resistance	Half-diallel	Inbred line	12	12	66		5
45	2025	Akinyosoye, Solomon Tayo; Balogun, Morufat Oloruntoyin; Olakojo, Samuel Adelowo; Adetumbi, Johnson Adedayo; Amusa, Oluwafemi Daniel	Estimates of combining ability and gene action for grain yield and yield components in extra-early quality protein maize inbreds	Euphytica	10.1007/s10681-025-03491-x	Yield	Grain	Half-diallel	Inbred line	10	10	45	10	6
46	2023	Ndungu, J; Danga, Benjamin; Henga, Silvia; Makumbi, Dan	Estimation of Combining Ability of Maize Inbred Lines for High Plant Density Tolerance in Medium Altitudes of Kenya	International Journal of Agriculture	10.47604/ija.2066	Yield	Grain	North Carolina II	Inbred line	30	24	120		3
47	2022	Mekasha, Goshime Muluneh; Chere, Adefris Teklewold; Ali, Hussein Mohammed; Gissa, Dagne Wegary; Seyoum, Solomon Amassu	Estimation of General and Specific Combining Ability Effects for Quality Protein Maize Inbred Lines	International Journal of Plant & Soil Science	10.9734/ijpss/2022/v34i2231373	Yield	Grain	Line × tester	Inbred line	21	2	42		3
48	2025	Akinyosoye, Solomon; Balogun, Morufat; Olakojo, Samuel; Adetumbi, Johnson	Gene action and heterosis for agro-nutritional quality traits of maize hybrids in humid agro-ecologies of Nigeria	Genetika	10.2298/gensr240518001a	Yield and Nutrition	Grain and biofotification	Half-diallel	Inbred line	10	10	45	10	4	2
49	2021	Badu-Apraku, Baffour; Obisesan, Oluwafemi; Olumide, Oluwafemi B.; Toyinbo, Johnson	Gene action, heterotic patterns, and inter-trait relationships of early maturing pro-vitamin a maize inbred lines and performance of testcrosses under contrasting environments	Agronomy	10.3390/agronomy11071371	Yield and Nutrition	Grain and biofotification	Half-diallel	Inbred line	20	20	190		14
50	2020	Mogesse, Woldu; Zelleke, Habtamu; Nigussie, Mandefro	General and Specific Combing Ability of Maize (<i>Zea mays</i> L.) Inbred Line for Grain Yield and Yield Related Traits Using 8×8 diallel Crosses	American Journal of BioScience	10.11648/j.ajbio.20200803.11	Yield	Grain	Half-diallel	Inbred line	8	8	28		1
51	2023	Kamweru, Isaac; Beyene, Yoseph; Bruce, Anani Y.; Makumbi, Dan; Adetimirin, Victor O.; Pérez-Rodríguez, Paulino; Toledo, Fernando; Crossa, Jose; Prasanna, Boddupalli M.; Gowda, Manje	Genetic analyses of tropical maize lines under artificial infestation of fall armyworm and foliar diseases under optimum conditions	Frontiers in Plant Science	10.3389/fpls.2023.1086757	Biotic stress	Fall armyworm Resistance	Half-diallel	Inbred line	15, 11	15, 11	105, 55		7
52	2022	Italia, P B; Izge, A U; Sabo, M U; Buba, U M; Fagam, A S	Genetic Analysis among Elite Nigerian Open-Pollinated Varieties and Inbred Lines of Maize (Zea mays L.) for Grain Yield and other Yield Components	Official Publication of Direct Research Journal of Agriculture and Food Science	10.26765/DRJAFS18853398	Yield	Grain	Line × tester	Inbred line	5	4	20	9	2
53	2022	Owusu, Godfred Afrifa; Abe, Ayodeji; Ribeiro, Priscilla Francisco	Genetic analysis and heterotic grouping of quality protein maize (Zea mays L.) inbred lines and derived hybrids under conditions of low soil nitrogen and drought stress	Euphytica	10.1007/s10681-023-03159-4	Yield	Grain	Half-diallel	Inbred line	13	13	78		12
54	2020	Tafa, Zelalem; Nepir, Gudeta; Azmach, Girum	Genetic Analysis and Hybrid Performance for Yield and Yield Related Traits in diallel Crosses of Mid-Altitude Maize (Zea mays L.) Inbred Lines	International Journal For Research in Applied Sciences and Biotechnology	10.31033/ijrasb.7.6.16	Yield	Grain	Half-diallel	Inbred line	10	10	45		1
55	2022	Amegbor, Isaac Kodzo; Abe, Ayodeji; Adjebeng-Danquah, Joseph; Adu, Gloria Boakyewaa	Genetic analysis and yield assessment of maize hybrids under low and optimal nitrogen environments	Heliyon	10.1016/j.heliyon.2022.e09052	Yield	Grain and Low-N tolerance	North Carolina II	Inbred line	24	2	96		4
56	2022	Job, Anthony; Iseghohi, Innocent; Abe, Ayodeji; Yahaya, Muhammad; Olayiwola, Richard; Akinwale, Richard; Obisesan, Oluwafemi; Igyuve, Moses	Genetic Analysis of Agronomic and Fall Armyworm-Resistance Traits in Maize Hybrids with Varying Levels of Resistance to Stem Borers	Agronomy	10.3390/agronomy12123042	Biotic stress	Fall armyworm Resistance	Line × tester	Inbred line/OPV	9	2	18		7	7
57	2021	Bhadmus, Olatunde A.; Badu‐apraku, Baffour; Adeyemo, Oyenike A.; Ogunkanmi, Adebayo L.	Genetic analysis of early white quality protein maize inbreds and derived hybrids under low‐nitrogen and combined drought and heat stress environments	Plants	10.3390/plants10122596	Yield and Abiotic stress	Grain and drought tolerance	North Carolina II	Inbred line	24	4	96		4	2
58	2022	Owusu, Godfred Afrifa; Ribeiro, Priscilla Francisco; Abe, Ayodeji	Genetic analysis of grain yield and agronomic traits of quality protein maize inbred lines and their single-cross hybrids under drought stress and well-watered conditions	Ecological Genetics and Genomics	10.1016/j.egg.2021.100105	Yield and Abiotic stress	Grain and drought tolerance	Half-diallel	Inbred line	13	13	78		8
59	2024	Bonkoungou, Tégawendé Odette; Badu-Apraku, Baffour; Adetimirin, Victor Olawale; Nanema, Kiswendsida Romaric; Adejumobi, Idris Ishola	Genetic analysis of grain yield and related traits of extra-early orange maize inbred lines and their hybrids under drought and rain-fed conditions	Frontiers in Plant Science	10.3389/fpls.2024.1463924	Yield	Grain and drought tolerance	Line × tester	Inbred line	36	5	180	10	4
60	2021	Badu-Apraku, Baffour; Bankole, Faith A.; Fakorede, Morakinyo A.B.; Ayinde, Olalekan; Ortega-Beltran, Alejandro	Genetic analysis of grain yield and resistance of extra-early-maturing maize inbreds to northern corn leaf blight	Crop Science	10.1002/csc2.20479	Biotic stress	Northern Leaf Blight resistance	North Carolina II	Inbred line	30	5	150		9
61	2021	Oppong, Allen; Dadzie, Abu M.; Ifie, Beatrice; Asante, Maxwell D.; Prempeh, Ruth N. A.; Abrokwah, Linda A.; Kubi, Zipporah Appiah; Marfo, Esther A.; Ananng, Esther A.; Warburton, Marilyn L.	Genetic Analysis of New Maize Hybrids for Yield and Resistance to Aflatoxin Accumulation	Journal of Agricultural Science	10.5539/jas.v13n10p15	Yield and Nutrition	Grain and biofotification	North Carolina II	Inbred line	16	10	160		6
62	2023	Ohunakin, Akinlolu O.; Odiyi, A. C.; Fayeun, L. S.	Genetic analysis of resistance to northern leaf blight of tropical maize inbred lines	Journal of Crop Science and Biotechnology	10.1007/s12892-023-00202-7	Biotic stress	Northern Leaf Blight resistance	Half-diallel	Inbred line	10	10	45	10	5
63	2024	Elmyhun, Melkamu; Abate, Ermias; Abate, Alemu; Teklewold, Adefris; Menkir, Abebe	Genetic analysis of tolerance to combined drought and heat stress in tropical maize	PLoS ONE	10.1371/journal.pone.0302272	Abiotic stress	Drought and Heat tolerance	North Carolina II	Inbred line	24	4	96		6
64	2023	Udo, Enoobong; Abe, Ayodeji; Meseka, Silvestro; Mengesha, Wende; Menkir, Abebe	Genetic Analysis of Zinc, Iron and Provitamin A Content in Tropical Maize (Zea mays L.)	Agronomy	10.3390/agronomy	Nutrition	Biofortication	North Carolina II	Inbred line	24	4	96		4
65	2021	Agbowuro, G O; Salami, A E	Genetic and heritability studies of grain yield and other agronomic traits in low-N maize		https://repository.elizadeuniversity.edu.ng/server/api/core/bitstreams/3d63cc65-72fe-4c88-8da9-3b502f02c40e/content	Yield	Grain	North Carolina II	Inbred line	2	4	8		4
66	2020	Obeng-Bio, Ebenezer; Badu-Apraku, Baffour; Ifie, Beatrice Elohor; Danquah, Agyemang; Blay, Essie Takyiwaa; Dadzie, Mustapha Abu; Noudifoulè, Gilbert Tchala; Talabi, Abidemi Olutayo	Genetic diversity among early provitamin A quality protein maize inbred lines and the performance of derived hybrids under contrasting nitrogen environments	BMC Genetics	10.1186/s12863-020-00887-7	Yield	Grain	North Carolina II	Inbred line	24	4	96		8
67	2020	Akaogu, Ijeoma Chinyere; Badu-Apraku, Baffour; Gracen, Vernon; Tongoona, Pangirayi; Gedil, Melaku; Unachukwu, Nnanna; Offei, Samuel Kwame; Dzidzienyo, Daniel Kwadjo; Hearne, Sarah; Garcia-Oliveira, Ana Luisa	Genetic diversity and inter-trait relationships among maize inbreds containing genes from zea diploperennis and Hybrid Performance under Contrasting Environments	Agronomy	10.3390/agronomy10101478	Biotic stress	Striga resistance	North Carolina II	Inbred line	30	5	150		8
68	2022	Makore, Fortunate; Magorokosho, Cosmos; Dari, Shorai; Gasura, Edmore; Mazarura, Upenyu; Kamutando, Casper Nyaradzai	Genetic Potential of New Maize Inbred Lines in Single-Cross Hybrid Combinations under Low-Nitrogen Stress and Optimal Conditions	Agronomy	10.3390/agronomy12092205	Yield	Grain	Half-diallel	Inbred line	9	9	36			8
69	2023	Mukaro, Ronica; Kamutando, Casper Nyaradzai; Magorokosho, Cosmos; Mutari, Bruce; Zaidi, Pervez Haider; Kutywayo, Dumisani; Sibiya, Julia	Genetic Potential of Tropically Adapted Exotic Maize (Zea mays L.) Heat-Tolerant Donor Lines in Sub-Tropical Breeding Programs	Agronomy	10.3390/agronomy13082050	Yield and Abiotic stress	Grain and drought tolerance	North Carolina II	Inbred line	15	14	175	29	4
70	2024	Amuzu, G.; Ribeiro, P.F.; Asante, M.D.; Lamptey, J.N.L.	Genetic Studies of Extra Early Maize Genotypes Under Low Nitrogen	Agricultural and Food Science Journal of Ghana	10.4314/afsjg.v16i1.7	Yield	Grain	Line × tester	Inbred line	10	5	50		6
71	2020	Badu-Apraku, B.; Fakorede, M. A.B.; Talabi, A. O.; Oyekunle, M.; Aderounmu, M.; Lum, A. F.; Ribeiro, P. F.; Adu, G. B.; Toyinbo, J. O.	Genetic studies of extra-early provitamin-A maize inbred lines and their hybrids in multiple environments	Crop Science	10.1002/csc2.20071	Yield	Grain	Half-diallel	Inbred line	20	20	190		18
72	2023	Saminu, Z; Oyekunle, M; Lato, K I; Lato, Alina	Genetic variability and mode of gene action of different maturity groups of maize (Zea mays L.) inbred lines for drought tolerance			Abiotic stress	Drought tolerance and Striga resistance	Half-diallel	Inbred line	11	11	55		4
73	2021	Ohunakin, Akinlolu O.; Odiyi, A. C.; Akinyele, B. O.	Genetic variance components and GGE interaction of tropical maize genotypes under Northern leaf blight disease infection	Cereal Research Communications	10.1007/s42976-020-00100-6	Biotic stress	Northern Leaf Blight resistance	Half-diallel	Inbred line	10	10	45	10	5
74	2021	Abu, P.; Badu-Apraku, B.; Ifie, B. E.; Tongoona, P.; Ribeiro, P. F.; Obeng-Bio, E.; Offei, S. K.	Genetics of extra-early-maturing yellow and orange quality protein maize inbreds and derived hybrids under low soil nitrogen and Striga infestation	Crop Science	10.1002/csc2.20384	Abiotic and Biotic stress	Striga Resistance and Low-N tolerance	North Carolina II	Inbred line	24	4	96		12
75	2023	Ige, Sunday Ayodele; Bello, Bashir Omolaran; Mahamood, Jimoh; Afolabi, Michael; Charity, Aremu; Abolusoro, Stephen; Adeniyi, Abosede Victoria	Genetics of Testcrossed Streak Virus Resistance Carotene Quality Protein Maize	Plant Breeding and Biotechnology	10.9787/PBB.2023.11.3.155	Biotic stress	Maize Streak resistance	Half-diallel	Inbred line	10	10	45	10	2
76	2024	BELLO, Bashir Omolaran; IGE, Sunday Ayodele; AFOLABI, Micheal Segun	Genic resistance mechanisms of Turcicum leaf blight in early provitamin A quality protein maize	Peruvian Journal of Agronomy	10.21704/pja.v8i2.2172	Biotic stress	Turcicum resistance	Half-diallel	Inbred line	10	10	45	10		2
77	2020	Zeleke, Keimeso; Demissew, Abakemal; Wosene, Gebreselassie	Heterosis and combining ability of highland adapted maize (Zea mays. L) DH lines for desirable agronomic traits	African Journal of Plant Science	10.5897/ajps2019.1880	Yield	Grain	Line × tester	Inbred line	9	4	36		2
78	2023	Akhtar, Sajjad; Mekonnen, Tesfaye Walle; Mashingaidze, Kingstone; Osthoff, Gernot; Labuschagne, Maryke	Heterosis and combining ability of iron, zinc and their bioavailability in maize inbred lines under low nitrogen and optimal environments	Heliyon	10.1016/j.heliyon.2023.e14177	Yield and Nutrition	Grain and biofotification	Line × tester	Inbred line	6	3	18	9	6	6
79	2023	Tabu, I.; Lubobo, K.; Mbuya, K.; Kimuni, N.	Heterosis and line-by-tester combining ability analysis for grain yield and provitamin a in maize	Sabrao Journal of Breeding and Genetics	10.54910/sabrao2023.55.3.8	Yield and Nutrition	Grain and biofotification	Line × tester	Inbred line	8	4	32	12	2
80	2022	Yadesa, Lemi; Diro, Debela	Heterotic groupings, Perse performance and standard heterosis os quality praotein maize (Zea mays L.) for yield and yield contributor traits adapted at mid altitude of Ethiopia	EAS Journal of Biotechnology and Genetics	10.36349/easjbg.2022.v04i04.003	Yield	Grain	North Carolina II	Inbred line	9	4	36	13		2
81	2023	Kamweru, Isaac; Beyene, Yoseph; Anani, Bruce; Adetimirin, Victor O.; Prasanna, Boddupalli M.; Gowda, Manje	Hybrid breeding for fall armyworm resistance: Combining ability and hybrid prediction	Plant Breeding	10.1111/pbr.13129	Biotic stress	Fall armyworm Resistance	Half-diallel	Inbred line	21	21	210		4
82	2020	Nyaga, Christine; Gowda, Manje; Beyene, Yoseph; Murithi, Wilson T.; Burgueno, Juan; Toledo, Fernando; Makumbi, Dan; Olsen, Michael S.; Das, Biswanath; Suresh, L. M.; Bright, Jumbo M.; Prasanna, Boddupalli M.	Hybrid breeding for MLN resistance: Heterosis, combining ability, and hybrid prediction	Plants	10.3390/plants9040468	Biotic stress	Maize Lethal Necrosis resistance	Half-diallel	Inbred line	50	50	307	50	2
83	2021	Tulu, Dufera; Abakemal, Demissew; Keimeso, Zeleke; Kumsa, Tefera; Negera, Demewoz; Terefe, Worknesh; Wolde, Legesse; Abebe, Abenezer	Hybrid Performances and Line-by-Tester Analysis of Highland Maize Inbred Lines for Grain Yield and Other Related Traits	Int J Agri Biosci	https://www.ijagbio.com/pdf-files/volume-10-no-4-2021/195-201.pdf	Yield	Grain	Line × tester	Inbred line	12	4	48		2
84	2020	Annor, Benjamin; Badu-Apraku, Baffour; Nyadanu, Daniel; Akromah, Richard; Fakorede, Morakinyo A.B.	Selection of extra-early white quality protein maize (Zea mays L.) inbred lines for drought and low soil nitrogen resilient hybrid production	Plant Breeding	10.1002/csc2.20776	Yield	Grain	Line × tester	Inbred line	41	5	205		20
85	2022	Tembo, Elliot; Minnaar-Ontong, Adré; Menkir, Abebe; Marais, Gert; Magorokosho, Cosmos; Labuschagne, Maryke T.	Inheritance of resistance to Fusarium verticillioides ear rot in maize inbred lines of southern, West and Central Africa origin	Crop Science	10.5897/jpbcs2021.0960	Biotic stress	Fusarium rot resistance	North Carolina II	Inbred line	12	12	144	24	6
86	2022	George, Terry Epaku; Patrick, Rubaihayo; Ivan, Chapu; Frank, Kagoda; Daniel, Kwemoi Bomet	Inheritance of stay green physiological determinants in drought tolerant maize inbred lines	Journal of Plant Breeding and Crop Science	10.1002/csc2.20009	Abiotic stress	Staygreen characteristic	North Carolina II	Inbred line	5	2	10		3
87	2020	Mutimaamba, Charles; MacRobert, John; Cairns, Jill E.; Magorokosho, Cosmos; Ndhlela, Thokozile; Mukungurutse, Collis; Minnaar-Ontong, Adré; Labuschagne, Maryke	Line × tester analysis of maize grain yield under acid and non-acid soil conditions	Crop Science	10.1186/s12870-022-03662-1	Yield and Abiotic stress	Acid soil tolerance	Line × tester	Inbred line	11	3	33		6	8
88	2022	Maazou, Abdoul Raouf Sayadi; Gedil, Melaku; Adetimirin, Victor O.; Mengesha, Wende; Meseka, Silvestro; Ilesanmi, Oluyinka; Agre, Paterne A.; Menkir, Abebe	Optimizing use of U.S. Ex-PVP inbred lines for enhancing agronomic performance of tropical Striga resistant maize inbred lines	BMC Plant Biology	10.1111/pbr.13087	Yield and Biotic stress	Grain and striga resistance	Line × tester	Inbred line	24	2	48		12
89	2023	Lobulu, John; Shimelis, Hussein; Laing, Mark D.; Mushongi, Arnold Angelo; Shayanowako, Admire I.T.	Progeny testing of maize (Zea mays) genotypes for grain yield and yield components, Striga resistance and Fusarium oxysporum f.sp. strigae compatibility	Plant Breeding	10.3389/fsufs.2023.1238776	Yield and Biotic stress	Grain, striga and fusarium resistance	North Carolina II	OPV	9	11	99		6
90	2022	Maazou, Abdoul Raouf Sayadi; Adetimirin, Victor O.; Gedil, Melaku; Meseka, Silvestro; Mengesha, Wende; Menkir, Abebe	Suitability of testers to characterize provitamin a content and agronomic performance of tropical maize inbred lines	Frontiers in Genetics	10.3389/fgene.2022.955420	Nutrition	Biofortication	Line × tester	Inbred line	60	2	120	1	8
91	2024	Manigben, Kulai Amadu; Beyene, Yoseph; Chaikam, Vijay; Tongoona, Pangirayi B.; Danquah, Eric Y.; Ifie, Beatrice E.; Aleri, Isaiah; Chavangi, Andrew; Prasanna, Boddupalli M.; Gowda, Manje	Testcross performance and combining ability of intermediate maturing drought tolerant maize inbred lines in Sub-Saharan Africa	Frontiers in Plant Science	10.3389/fpls.2024.1471041	Yield and Abiotic stress	Grain and maturity date	Line × tester	Inbred line	265	6	795		7
92	2023	Okunlola, Gbemisola; Badu-Apraku, Baffour; Ariyo, Omolayo; Ayo-Vaughan, Moninuola	The combining ability of extra-early maturing quality protein maize (Zea mays) inbred lines and the performance of their hybrids in Striga-infested and low-nitrogen environments	Frontiers in Sustainable Food Systems	10.3389/fsufs.2023.1238874	Yield	Grain	Line × tester	Inbred line	47	4	196		8
93	2024	Emeraghi, Mary; Iseghohi, Innocent; Idohou, Jacob; Agbandou, Pinawé C.; Fassinou Hotegni, Nicodeme V.; Achigan-Dako, Enoch G.; Mkpuma, Kenneth C.; Afouda, Leonard; Akponikpe, Pierre I.; Missihoun, Antoine A.; Oselebe, Happiness	Yield assessment of new streak-resistant topcross maize hybrids in Benin	Open Agriculture	10.1515/opag-2022-0370	Yield and Biotic stress	Maize Streak resistance	Line × tester	Inbred line/OPV	11	2	22	13		3
94	2023	Kodzo Amegbor, Isaac; Darkwa, Kwabena; Nelimor, Charles; Amadu Manigben, Kulai; Boakyewaa Adu, Gloria; Abanpoka Aboyadana, Paulina; Kusi, Francis; Kwadzo Keteku, Agbesi; Owusu, Emmanuel Y; Ackah, Henry; Labuschagne, Maryke T	Yield Performance and Genetic Analysis of Drought Tolerant Provitamin a Maize Under Drought and Rainfed Conditions	FARA Research Report	10.59101/frr072348	Yield and Abiotic stress	Drought	North Carolina II	Inbred line	24	4	96		5
														492	84	4

## Sheet: Data Extraction by Evaluation
code	Year	Author	Title	Journal	Objective	Focused Trait	Mating design	Parent material	Female line	Male line	Progenies	Parent evaluated	Check evaluated	Experimental design	Replication	Country	Location	Latitude	Longitude	Year of evaluation	Type of experiment	Soil condition	Water management	Time of planting	Nitrogen Fertilizer application	Time of application	Pest/disease management	Reported combining ability
1	2022	Amegbor, Isaac Kodzo; Abe, Ayodeji; Adjebeng-Danquah, Joseph; Adu, Gloria Baokyewaa; Oteng-Frimpong, Richard	Agronomic performance and combining ability estimates of yellow maize inbred lines under adequate and deficit moisture conditions	Journal of Crop Science and Biotechnology	Abiotic stress	Grain and drought tolerance	North Carolina II	Inbred line	24	4	96	Not specified	4	Alpha lattice	2	Ghana	Agortime Kpetoe	6° 33' 18" N	0° 41' 20.4" W	2018	Field	Optimal pH	Rainfed	Optimal	Optimum	timely	NA	GCA
	2022	Amegbor, Isaac Kodzo; Abe, Ayodeji; Adjebeng-Danquah, Joseph; Adu, Gloria Baokyewaa; Oteng-Frimpong, Richard	Agronomic performance and combining ability estimates of yellow maize inbred lines under adequate and deficit moisture conditions	Journal of Crop Science and Biotechnology	Abiotic stress	Grain and drought tolerance	North Carolina II	Inbred line	24	4	96	Not specified	4	Alpha lattice	2	Ghana	Branam-Wenchi	7° 52' 07" N	2° 04' 30" W	2018	Field	Optimal pH	Rainfed	Optimal	Optimum	timely	NA	GCA
	2022	Amegbor, Isaac Kodzo; Abe, Ayodeji; Adjebeng-Danquah, Joseph; Adu, Gloria Baokyewaa; Oteng-Frimpong, Richard	Agronomic performance and combining ability estimates of yellow maize inbred lines under adequate and deficit moisture conditions	Journal of Crop Science and Biotechnology	Abiotic stress	Grain and drought tolerance	North Carolina II	Inbred line	24	4	96	Not specified	4	Alpha lattice	2	Ghana	Agortime Kpetoe	6° 33' 18" N	0° 41' 20.4" W	2019	Field	Optimal pH	Rainfed	Optimal	Optimum	timely	NA	GCA
	2022	Amegbor, Isaac Kodzo; Abe, Ayodeji; Adjebeng-Danquah, Joseph; Adu, Gloria Baokyewaa; Oteng-Frimpong, Richard	Agronomic performance and combining ability estimates of yellow maize inbred lines under adequate and deficit moisture conditions	Journal of Crop Science and Biotechnology	Abiotic stress	Grain and drought tolerance	North Carolina II	Inbred line	24	4	96	Not specified	4	Alpha lattice	2	Ghana	Branam-Wenchi	7° 52' 07" N	2° 04' 30" W	2019	Field	Optimal pH	Rainfed	Optimal	Optimum	timely	NA	GCA
	2022	Amegbor, Isaac Kodzo; Abe, Ayodeji; Adjebeng-Danquah, Joseph; Adu, Gloria Baokyewaa; Oteng-Frimpong, Richard	Agronomic performance and combining ability estimates of yellow maize inbred lines under adequate and deficit moisture conditions	Journal of Crop Science and Biotechnology	Abiotic stress	Grain and drought tolerance	North Carolina II	Inbred line	24	4	96	Not specified	4	Alpha lattice	2	Ghana	Agortime Kpetoe	6° 33' 18" N	0° 41' 20.4" W	2017/2018	Field	Optimal pH	Drought stress	Optimal	Optimum	timely	NA	SCA
	2022	Amegbor, Isaac Kodzo; Abe, Ayodeji; Adjebeng-Danquah, Joseph; Adu, Gloria Baokyewaa; Oteng-Frimpong, Richard	Agronomic performance and combining ability estimates of yellow maize inbred lines under adequate and deficit moisture conditions	Journal of Crop Science and Biotechnology	Abiotic stress	Grain and drought tolerance	North Carolina II	Inbred line	24	4	96	Not specified	4	Alpha lattice	2	Ghana	Branam-Wenchi	7° 52' 07" N	2° 04' 30" W	2017/2018	Field	Optimal pH	Drought stress	Optimal	Optimum	timely	NA	SCA
	2022	Amegbor, Isaac Kodzo; Abe, Ayodeji; Adjebeng-Danquah, Joseph; Adu, Gloria Baokyewaa; Oteng-Frimpong, Richard	Agronomic performance and combining ability estimates of yellow maize inbred lines under adequate and deficit moisture conditions	Journal of Crop Science and Biotechnology	Abiotic stress	Grain and drought tolerance	North Carolina II	Inbred line	24	4	96	Not specified	4	Alpha lattice	2	Ghana	Agortime Kpetoe	6° 33' 18" N	0° 41' 20.4" W	2018/2019	Field	Optimal pH	Drought stress	Optimal	Optimum	timely	NA	SCA
	2022	Amegbor, Isaac Kodzo; Abe, Ayodeji; Adjebeng-Danquah, Joseph; Adu, Gloria Baokyewaa; Oteng-Frimpong, Richard	Agronomic performance and combining ability estimates of yellow maize inbred lines under adequate and deficit moisture conditions	Journal of Crop Science and Biotechnology	Abiotic stress	Grain and drought tolerance	North Carolina II	Inbred line	24	4	96	Not specified	4	Alpha lattice	2	Ghana	Branam-Wenchi	7° 52' 07" N	2° 04' 30" W	2018/2019	Field	Optimal pH	Drought stress	Optimal	Optimum	timely	NA	SCA
2	2024	Sadessa, Kassahun; Beyene, Yoseph; Ifie, Beatrice E.; Gowda, Manje; Suresh, Lingadahalli M.; Olsen, Michael S.; Tongoona, Pangirayi; Offei, Samuel K.; Danquah, Eric; Prasanna, Boddupalli M.; Wegary, Dagne	Agronomic Performance and Resistance to Maize Lethal Necrosis in Maize Hybrids Derived from Doubled Haploid Lines	Agronomy	Biotic stress	Maize Lethal Necrosis resistance	Line x tester	Inbred line	11	11	115	Not specified	5	Alpha lattice	2	Kenya	Kaguru	0° 2' 0" N	37° 39' 0" E	2019	Field	Optimal pH	Optimum	Optimal	Optimum	timely	Non-MLN infestation	GCA
	2024	Sadessa, Kassahun; Beyene, Yoseph; Ifie, Beatrice E.; Gowda, Manje; Suresh, Lingadahalli M.; Olsen, Michael S.; Tongoona, Pangirayi; Offei, Samuel K.; Danquah, Eric; Prasanna, Boddupalli M.; Wegary, Dagne	Agronomic Performance and Resistance to Maize Lethal Necrosis in Maize Hybrids Derived from Doubled Haploid Lines	Agronomy	Biotic stress	Maize Lethal Necrosis resistance	Line x tester	Inbred line	11	11	115	Not specified	5	Alpha lattice	2	Kenya	Kakamega	0° 16' 0" N	34° 46' 0" E	2019	Field	Optimal pH	Optimum	Optimal	Optimum	timely	Non-MLN infestation	GCA
	2024	Sadessa, Kassahun; Beyene, Yoseph; Ifie, Beatrice E.; Gowda, Manje; Suresh, Lingadahalli M.; Olsen, Michael S.; Tongoona, Pangirayi; Offei, Samuel K.; Danquah, Eric; Prasanna, Boddupalli M.; Wegary, Dagne	Agronomic Performance and Resistance to Maize Lethal Necrosis in Maize Hybrids Derived from Doubled Haploid Lines	Agronomy	Biotic stress	Maize Lethal Necrosis resistance	Line x tester	Inbred line	11	11	115	Not specified	5	Alpha lattice	2	Kenya	Kiboko	2° 15' S	37° 75' E	2019	Field	Optimal pH	Optimum	Optimal	Optimum	timely	Non-MLN infestation	GCA
	2024	Sadessa, Kassahun; Beyene, Yoseph; Ifie, Beatrice E.; Gowda, Manje; Suresh, Lingadahalli M.; Olsen, Michael S.; Tongoona, Pangirayi; Offei, Samuel K.; Danquah, Eric; Prasanna, Boddupalli M.; Wegary, Dagne	Agronomic Performance and Resistance to Maize Lethal Necrosis in Maize Hybrids Derived from Doubled Haploid Lines	Agronomy	Biotic stress	Maize Lethal Necrosis resistance	Line x tester	Inbred line	11	11	115	Not specified	5	Alpha lattice	2	Kenya	Kiboko	2° 15' S	37° 75' E	2019	Field	Optimal pH	Drought stress	Optimal	Optimum	timely	Non-MLN infestation	GCA
	2024	Sadessa, Kassahun; Beyene, Yoseph; Ifie, Beatrice E.; Gowda, Manje; Suresh, Lingadahalli M.; Olsen, Michael S.; Tongoona, Pangirayi; Offei, Samuel K.; Danquah, Eric; Prasanna, Boddupalli M.; Wegary, Dagne	Agronomic Performance and Resistance to Maize Lethal Necrosis in Maize Hybrids Derived from Doubled Haploid Lines	Agronomy	Biotic stress	Maize Lethal Necrosis resistance	Line x tester	Inbred line	11	11	115	Not specified	5	Alpha lattice	2	Kenya	Kirinyaga	0° 34' 0" S	37° 19' 0" E	2019	Field	Optimal pH	Optimum	Optimal	Optimum	timely	Non-MLN infestation	GCA
	2024	Sadessa, Kassahun; Beyene, Yoseph; Ifie, Beatrice E.; Gowda, Manje; Suresh, Lingadahalli M.; Olsen, Michael S.; Tongoona, Pangirayi; Offei, Samuel K.; Danquah, Eric; Prasanna, Boddupalli M.; Wegary, Dagne	Agronomic Performance and Resistance to Maize Lethal Necrosis in Maize Hybrids Derived from Doubled Haploid Lines	Agronomy	Biotic stress	Maize Lethal Necrosis resistance	Line x tester	Inbred line	11	11	115	Not specified	5	Alpha lattice	2	Kenya	Naivasha	0° 43' 0" N	36° 26' 0" E	2019	Field	Optimal pH	Rainfed	Optimal	Optimum	timely	Artificial MLN inoculation	GCA
	2024	Sadessa, Kassahun; Beyene, Yoseph; Ifie, Beatrice E.; Gowda, Manje; Suresh, Lingadahalli M.; Olsen, Michael S.; Tongoona, Pangirayi; Offei, Samuel K.; Danquah, Eric; Prasanna, Boddupalli M.; Wegary, Dagne	Agronomic Performance and Resistance to Maize Lethal Necrosis in Maize Hybrids Derived from Doubled Haploid Lines	Agronomy	Biotic stress	Maize Lethal Necrosis resistance	Line x tester	Inbred line	11	11	115	Not specified	5	Alpha lattice	2	Kenya	Naivasha	0° 43' 0" N	36° 26' 0" E	2020	Field	Optimal pH	Rainfed	Optimal	Optimum	timely	Artificial MLN inoculation	GCA
3	2021	Afolabi, Samson; Menkir, Abebe; Oyekunle, Muhyideen; Abdullahi, Ubale; Gedil, Melaku; Meseka, Silvestro; Mengesha, Wende	Assessing performance of white endosperm testers with varying resistance reactions to Striga (Striga hermonthica) for evaluating resistant maize (Zea mays) inbred lines	Plant Breeding	Biotic stress	Striga Resistance	Line x tester	Inbred line	30	3	90	Not specified	2	Alpha lattice	2	Nigeria	Abuja	9° 16' 0" N	7° 20' 0" E	2017	Field	Optimal pH	Rainfed	Optimal	Delayed	delay	Artificial Striga infestation	SCA
	2021	Afolabi, Samson; Menkir, Abebe; Oyekunle, Muhyideen; Abdullahi, Ubale; Gedil, Melaku; Meseka, Silvestro; Mengesha, Wende	Assessing performance of white endosperm testers with varying resistance reactions to Striga (Striga hermonthica) for evaluating resistant maize (Zea mays) inbred lines	Plant Breeding	Biotic stress	Striga Resistance	Line x tester	Inbred line	30	3	90	Not specified	2	Alpha lattice	2	Nigeria	Agwanmalamai			2017	Field	Optimal pH	Rainfed	Optimal	Delayed	delay	Natural Striga infestation	SCA
	2021	Afolabi, Samson; Menkir, Abebe; Oyekunle, Muhyideen; Abdullahi, Ubale; Gedil, Melaku; Meseka, Silvestro; Mengesha, Wende	Assessing performance of white endosperm testers with varying resistance reactions to Striga (Striga hermonthica) for evaluating resistant maize (Zea mays) inbred lines	Plant Breeding	Biotic stress	Striga Resistance	Line x tester	Inbred line	30	3	90	Not specified	2	Alpha lattice	2	Nigeria	Mokwa	9° 18' 0" N	5° 04' 0" E	2017	Field	Optimal pH	Rainfed	Optimal	Delayed	delay	Artificial Striga infestation	SCA
	2021	Afolabi, Samson; Menkir, Abebe; Oyekunle, Muhyideen; Abdullahi, Ubale; Gedil, Melaku; Meseka, Silvestro; Mengesha, Wende	Assessing performance of white endosperm testers with varying resistance reactions to Striga (Striga hermonthica) for evaluating resistant maize (Zea mays) inbred lines	Plant Breeding	Biotic stress	Striga Resistance	Line x tester	Inbred line	30	3	90	Not specified	2	Alpha lattice	2	Nigeria	Samaru			2017	Field	Optimal pH	Rainfed	Optimal	Delayed	delay	Natural Striga infestation	SCA
	2021	Afolabi, Samson; Menkir, Abebe; Oyekunle, Muhyideen; Abdullahi, Ubale; Gedil, Melaku; Meseka, Silvestro; Mengesha, Wende	Assessing performance of white endosperm testers with varying resistance reactions to Striga (Striga hermonthica) for evaluating resistant maize (Zea mays) inbred lines	Plant Breeding	Biotic stress	Striga Resistance	Line x tester	Inbred line	30	3	90	Not specified	2	Alpha lattice	2	Nigeria	Agwanmalamai			2018	Field	Optimal pH	Rainfed	Optimal	Delayed	delay	Natural Striga infestation	SCA
	2021	Afolabi, Samson; Menkir, Abebe; Oyekunle, Muhyideen; Abdullahi, Ubale; Gedil, Melaku; Meseka, Silvestro; Mengesha, Wende	Assessing performance of white endosperm testers with varying resistance reactions to Striga (Striga hermonthica) for evaluating resistant maize (Zea mays) inbred lines	Plant Breeding	Biotic stress	Striga Resistance	Line x tester	Inbred line	30	3	90	Not specified	2	Alpha lattice	2	Nigeria	Samaru			2018	Field	Optimal pH	Rainfed	Optimal	Delayed	delay	Natural Striga infestation	SCA
	2021	Afolabi, Samson; Menkir, Abebe; Oyekunle, Muhyideen; Abdullahi, Ubale; Gedil, Melaku; Meseka, Silvestro; Mengesha, Wende	Assessing performance of white endosperm testers with varying resistance reactions to Striga (Striga hermonthica) for evaluating resistant maize (Zea mays) inbred lines	Plant Breeding	Biotic stress	Striga Resistance	Line x tester	Inbred line	30	3	90	Not specified	2	Alpha lattice	2	Nigeria	Abuja	9° 16' 0" N	7° 20' 0" E	2018	Field	Optimal pH	Rainfed	Optimal	Optimum	timely	Non-Striga infestation	SCA
	2021	Afolabi, Samson; Menkir, Abebe; Oyekunle, Muhyideen; Abdullahi, Ubale; Gedil, Melaku; Meseka, Silvestro; Mengesha, Wende	Assessing performance of white endosperm testers with varying resistance reactions to Striga (Striga hermonthica) for evaluating resistant maize (Zea mays) inbred lines	Plant Breeding	Biotic stress	Striga Resistance	Line x tester	Inbred line	30	3	90	Not specified	2	Alpha lattice	2	Nigeria	Mokwa	9° 18' 0" N	5° 04' 0" E	2018	Field	Optimal pH	Rainfed	Optimal	Optimum	timely	Non-Striga infestation	SCA
4	2023	Adewale, Samuel A.; Badu-Apraku, Baffour; Akinwale, Richard O.	Assessing the suitability of stress tolerant early-maturing maize (Zea mays) inbred lines for hybrid development using combining ability effects and DArTseq markers	Plant Breeding	Abiotic and Biotic stress	Drought tolerance and Striga resistance	Line x tester	Inbred line	38	5	190	10	10	Alpha lattice	2	Nigeria	Kubwa			2017	Field	Optimal pH	Rainfed	Optimal	Delayed	delay	Artificial Striga infestation	GCA
	2023	Adewale, Samuel A.; Badu-Apraku, Baffour; Akinwale, Richard O.	Assessing the suitability of stress tolerant early-maturing maize (Zea mays) inbred lines for hybrid development using combining ability effects and DArTseq markers	Plant Breeding	Abiotic and Biotic stress	Drought tolerance and Striga resistance	Line x tester	Inbred line	38	5	190	10	10	Alpha lattice	2	Nigeria	Ikenne	6° 53' 0" N	3° 42' 0" E	2017	Field	Optimal pH	Rainfed	Optimal	Optimum	timely	Non-Striga infestation	GCA
	2023	Adewale, Samuel A.; Badu-Apraku, Baffour; Akinwale, Richard O.	Assessing the suitability of stress tolerant early-maturing maize (Zea mays) inbred lines for hybrid development using combining ability effects and DArTseq markers	Plant Breeding	Abiotic and Biotic stress	Drought tolerance and Striga resistance	Line x tester	Inbred line	38	5	190	10	10	Alpha lattice	2	Nigeria	Mokwa	9° 18' 0" N	5° 04' 0" E	2017	Field	Optimal pH	Rainfed	Optimal	Optimum	timely	Non-Striga infestation	GCA
	2023	Adewale, Samuel A.; Badu-Apraku, Baffour; Akinwale, Richard O.	Assessing the suitability of stress tolerant early-maturing maize (Zea mays) inbred lines for hybrid development using combining ability effects and DArTseq markers	Plant Breeding	Abiotic and Biotic stress	Drought tolerance and Striga resistance	Line x tester	Inbred line	38	5	190	10	10	Alpha lattice	2	Nigeria	Mokwa	9° 18' 0" N	5° 04' 0" E	2017	Field	Optimal pH	Rainfed	Optimal	Delayed	delay	Artificial Striga infestation	GCA
	2023	Adewale, Samuel A.; Badu-Apraku, Baffour; Akinwale, Richard O.	Assessing the suitability of stress tolerant early-maturing maize (Zea mays) inbred lines for hybrid development using combining ability effects and DArTseq markers	Plant Breeding	Abiotic and Biotic stress	Drought tolerance and Striga resistance	Line x tester	Inbred line	38	5	190	10	10	Alpha lattice	2	Nigeria	Ikenne	6° 53' 0" N	3° 42' 0" E	2017	Field	Optimal pH	Drought stress	Optimal	Optimum	timely	Non-Striga infestation	SCA
	2023	Adewale, Samuel A.; Badu-Apraku, Baffour; Akinwale, Richard O.	Assessing the suitability of stress tolerant early-maturing maize (Zea mays) inbred lines for hybrid development using combining ability effects and DArTseq markers	Plant Breeding	Abiotic and Biotic stress	Drought tolerance and Striga resistance	Line x tester	Inbred line	38	5	190	10	10	Alpha lattice	2	Nigeria	Kubwa			2018	Field	Optimal pH	Rainfed	Optimal	Delayed	delay	Artificial Striga infestation	GCA
	2023	Adewale, Samuel A.; Badu-Apraku, Baffour; Akinwale, Richard O.	Assessing the suitability of stress tolerant early-maturing maize (Zea mays) inbred lines for hybrid development using combining ability effects and DArTseq markers	Plant Breeding	Abiotic and Biotic stress	Drought tolerance and Striga resistance	Line x tester	Inbred line	38	5	190	10	10	Alpha lattice	2	Nigeria	Mokwa	9° 18' 0" N	5° 04' 0" E	2018	Field	Optimal pH	Rainfed	Optimal	Delayed	delay	Artificial Striga infestation	GCA
	2023	Adewale, Samuel A.; Badu-Apraku, Baffour; Akinwale, Richard O.	Assessing the suitability of stress tolerant early-maturing maize (Zea mays) inbred lines for hybrid development using combining ability effects and DArTseq markers	Plant Breeding	Abiotic and Biotic stress	Drought tolerance and Striga resistance	Line x tester	Inbred line	38	5	190	10	10	Alpha lattice	2	Nigeria	Ikenne	6° 53' 0" N	3° 42' 0" E	2018	Field	Optimal pH	Rainfed	Optimal	Optimum	timely	Non-Striga infestation	GCA
	2023	Adewale, Samuel A.; Badu-Apraku, Baffour; Akinwale, Richard O.	Assessing the suitability of stress tolerant early-maturing maize (Zea mays) inbred lines for hybrid development using combining ability effects and DArTseq markers	Plant Breeding	Abiotic and Biotic stress	Drought tolerance and Striga resistance	Line x tester	Inbred line	38	5	190	10	10	Alpha lattice	2	Nigeria	Kadawa	11° 45' 0" N	8° 45' 0" E	2018	Field	Optimal pH	Optimum	Optimal	Optimum	timely	Non-Striga infestation	GCA
	2023	Adewale, Samuel A.; Badu-Apraku, Baffour; Akinwale, Richard O.	Assessing the suitability of stress tolerant early-maturing maize (Zea mays) inbred lines for hybrid development using combining ability effects and DArTseq markers	Plant Breeding	Abiotic and Biotic stress	Drought tolerance and Striga resistance	Line x tester	Inbred line	38	5	190	10	10	Alpha lattice	2	Nigeria	Mokwa	9° 18' 0" N	5° 04' 0" E	2018	Field	Optimal pH	Rainfed	Optimal	Optimum	timely	Non-Striga infestation	GCA
	2023	Adewale, Samuel A.; Badu-Apraku, Baffour; Akinwale, Richard O.	Assessing the suitability of stress tolerant early-maturing maize (Zea mays) inbred lines for hybrid development using combining ability effects and DArTseq markers	Plant Breeding	Abiotic and Biotic stress	Drought tolerance and Striga resistance	Line x tester	Inbred line	38	5	190	10	10	Alpha lattice	2	Nigeria	Ikenne	6° 53' 0" N	3° 42' 0" E	2018	Field	Optimal pH	Drought stress	Optimal	Optimum	timely	Non-Striga infestation	SCA
5	2021	Tafa, Zelalem; Abebe, Abenezer	Associations of genetic parameters with F1 grain yield of maize (Zea mays L.) and grain yield prediction of diallel crosses	International Journal of Recent Research in Interdisciplinary Sciences (IJRRIS)	Yield	Grain	Half-Diallel	Inbred line	10	10	45	Not specified	3	Alpha lattice	2	Ethiopia	Bako	9°6' 0" N	37° 09' 0" E	2017	Field	Optimal pH	Rainfed	Optimal	Optimum	timely	NA	SCA
6	2021	Matova, Prince M; Kamutando, Casper N	Breeding of maize for fall armyworm resistance in southern Africa		Biotic stress	Fall armyworm Resistance	Line x tester	Inbred line	13	7	84	20	4	Alpha lattice	2	Zimbabwe	ART-Farm	17° 74' 0" S	31° 05' 0" E	2017/2018	Field	Optimal pH	Rainfed	Optimal	Optimum	timely	Natural FAW-infestation	GCA
	2021	Matova, Prince M; Kamutando, Casper N	Breeding of maize for fall armyworm resistance in southern Africa		Biotic stress	Fall armyworm Resistance	Line x tester	Inbred line	13	7	84	20	4	Alpha lattice	2	Zimbabwe	CIMMYT-Harare	17° 5' 0" S	31° 2' 0" E	2017/2018	Field	Optimal pH	Rainfed	Optimal	Optimum	timely	Natural FAW-infestation	GCA
	2021	Matova, Prince M; Kamutando, Casper N	Breeding of maize for fall armyworm resistance in southern Africa		Biotic stress	Fall armyworm Resistance	Line x tester	Inbred line	13	7	84	20	4	Alpha lattice	2	Zimbabwe	KRC	18° 94' 0" S	29° 25' 0" E	2017/2018	Field	Optimal pH	Rainfed	Optimal	Optimum	timely	Natural FAW-infestation	GCA
	2021	Matova, Prince M; Kamutando, Casper N	Breeding of maize for fall armyworm resistance in southern Africa		Biotic stress	Fall armyworm Resistance	Line x tester	Inbred line	13	7	84	20	4	Alpha lattice	2	Zimbabwe	RARS	17° 14' 0" S	31° 14' 0" E	2017/2018	Field	Optimal pH	Rainfed	Optimal	Optimum	timely	Natural FAW-infestation	GCA
7	2025	Adekunle, Dorcas; Mengesha, Wende; Abe, Ayodeji; Meseka, Silvestro; Bossey, Bunmi; Menkir, Abebe	Characterization of the combining ability of maize inbred lines containing temperate germplasm using Striga resistant testers	Euphytica	Biotic stress	Striga Resistance	Line x tester	Inbred line	32	2	64	Not specified	4	Alpha lattice	2	Nigeria	Abuja	9° 16' 0" N	7° 20' 0" E	2020	Field	Optimal pH	Rainfed	Optimal	Optimum	timely	Non-Striga infestation	GCA
	2025	Adekunle, Dorcas; Mengesha, Wende; Abe, Ayodeji; Meseka, Silvestro; Bossey, Bunmi; Menkir, Abebe	Characterization of the combining ability of maize inbred lines containing temperate germplasm using Striga resistant testers	Euphytica	Biotic stress	Striga Resistance	Line x tester	Inbred line	32	2	64	Not specified	4	Alpha lattice	2	Nigeria	Mokwa	9° 18' 0" N	5° 04' 0" E	2020	Field	Optimal pH	Rainfed	Optimal	Optimum	timely	Non-Striga infestation	GCA
	2025	Adekunle, Dorcas; Mengesha, Wende; Abe, Ayodeji; Meseka, Silvestro; Bossey, Bunmi; Menkir, Abebe	Characterization of the combining ability of maize inbred lines containing temperate germplasm using Striga resistant testers	Euphytica	Biotic stress	Striga Resistance	Line x tester	Inbred line	32	2	64	Not specified	4	Alpha lattice	2	Nigeria	Abuja	9° 16' 0" N	7° 20' 0" E	2020	Field	Optimal pH	Rainfed	Optimal	Delayed	delay	Artificial Striga infestation	SCA
	2025	Adekunle, Dorcas; Mengesha, Wende; Abe, Ayodeji; Meseka, Silvestro; Bossey, Bunmi; Menkir, Abebe	Characterization of the combining ability of maize inbred lines containing temperate germplasm using Striga resistant testers	Euphytica	Biotic stress	Striga Resistance	Line x tester	Inbred line	32	2	64	Not specified	4	Alpha lattice	2	Nigeria	Mokwa	9° 18' 0" N	5° 04' 0" E	2020	Field	Optimal pH	Rainfed	Optimal	Delayed	delay	Artificial Striga infestation	SCA
	2025	Adekunle, Dorcas; Mengesha, Wende; Abe, Ayodeji; Meseka, Silvestro; Bossey, Bunmi; Menkir, Abebe	Characterization of the combining ability of maize inbred lines containing temperate germplasm using Striga resistant testers	Euphytica	Biotic stress	Striga Resistance	Line x tester	Inbred line	32	2	64	Not specified	4	Alpha lattice	2	Nigeria	Abuja	9° 16' 0" N	7° 20' 0" E	2021	Field	Optimal pH	Rainfed	Optimal	Optimum	timely	Non-Striga infestation	GCA
	2025	Adekunle, Dorcas; Mengesha, Wende; Abe, Ayodeji; Meseka, Silvestro; Bossey, Bunmi; Menkir, Abebe	Characterization of the combining ability of maize inbred lines containing temperate germplasm using Striga resistant testers	Euphytica	Biotic stress	Striga Resistance	Line x tester	Inbred line	32	2	64	Not specified	4	Alpha lattice	2	Nigeria	Mokwa	9° 18' 0" N	5° 04' 0" E	2021	Field	Optimal pH	Rainfed	Optimal	Optimum	timely	Non-Striga infestation	GCA
	2025	Adekunle, Dorcas; Mengesha, Wende; Abe, Ayodeji; Meseka, Silvestro; Bossey, Bunmi; Menkir, Abebe	Characterization of the combining ability of maize inbred lines containing temperate germplasm using Striga resistant testers	Euphytica	Biotic stress	Striga Resistance	Line x tester	Inbred line	32	2	64	Not specified	4	Alpha lattice	2	Nigeria	Abuja	9° 16' 0" N	7° 20' 0" E	2021	Field	Optimal pH	Rainfed	Optimal	Delayed	delay	Artificial Striga infestation	SCA
	2025	Adekunle, Dorcas; Mengesha, Wende; Abe, Ayodeji; Meseka, Silvestro; Bossey, Bunmi; Menkir, Abebe	Characterization of the combining ability of maize inbred lines containing temperate germplasm using Striga resistant testers	Euphytica	Biotic stress	Striga Resistance	Line x tester	Inbred line	32	2	64	Not specified	4	Alpha lattice	2	Nigeria	Mokwa	9° 18' 0" N	5° 04' 0" E	2021	Field	Optimal pH	Rainfed	Optimal	Delayed	delay	Artificial Striga infestation	SCA
8	2021	Goshime, Muluneh Mekasha; Adefris, Teklewold Chere; Hussein, Mohammed Ali; Solomon, Admassu Seyoum	Classifying highland quality protein maize in bred lines into heterotic groups	African Journal of Plant Science	Yield	Grain	Line x tester	Inbred line	21	2	42	23	3	Randomized Complete block	4	Ethiopia	Ambo	8° 57' 0" N	38° 7' 0" E	2017	Field	Optimal pH	Rainfed	Optimal	Optimum	timely	NA	GCA
	2021	Goshime, Muluneh Mekasha; Adefris, Teklewold Chere; Hussein, Mohammed Ali; Solomon, Admassu Seyoum	Classifying highland quality protein maize in bred lines into heterotic groups	African Journal of Plant Science	Yield	Grain	Line x tester	Inbred line	21	2	42	23	3	Randomized Complete block	4	Ethiopia	Arsi-Negele	7° 19' 0" N	38° 39' 0" E	2017	Field	Optimal pH	Rainfed	Optimal	Optimum	timely	NA	GCA/SCA
	2021	Goshime, Muluneh Mekasha; Adefris, Teklewold Chere; Hussein, Mohammed Ali; Solomon, Admassu Seyoum	Classifying highland quality protein maize in bred lines into heterotic groups	African Journal of Plant Science	Yield	Grain	Line x tester	Inbred line	21	2	42	23	3	Randomized Complete block	4	Ethiopia	Kulumsa	8° 02' 0" N	39° 10' 0" E	2017	Field	Optimal pH	Rainfed	Optimal	Optimum	timely	NA	GCA/SCA
9	2022	Adu, Gloria Boakyewaa; Badu-Apraku, Baffour; Akromah, Richard; Awuku, Frederick Justice	Combining Abilities and Heterotic Patterns among Early Maturing Maize Inbred Lines under Optimal and Striga-Infested Environments	Genes	Biotic stress	Striga Resistance	North Carolina II	Inbred line	30	5	150	Not specified	6	Alpha lattice	2	Ghana	Manga	11° 00' 58.6" N	0° 15' 54.7" W	2016	Field	Optimal pH	Rainfed	Optimal	Delayed	delay	Artificial Striga infestation	GCA
	2022	Adu, Gloria Boakyewaa; Badu-Apraku, Baffour; Akromah, Richard; Awuku, Frederick Justice	Combining Abilities and Heterotic Patterns among Early Maturing Maize Inbred Lines under Optimal and Striga-Infested Environments	Genes	Biotic stress	Striga Resistance	North Carolina II	Inbred line	30	5	150	Not specified	6	Alpha lattice	2	Nigeria	Mokwa	9° 18' 0" N	5° 04' 0" E	2016	Field	Optimal pH	Rainfed	Optimal	Delayed	delay	Artificial Striga infestation	GCA
	2022	Adu, Gloria Boakyewaa; Badu-Apraku, Baffour; Akromah, Richard; Awuku, Frederick Justice	Combining Abilities and Heterotic Patterns among Early Maturing Maize Inbred Lines under Optimal and Striga-Infested Environments	Genes	Biotic stress	Striga Resistance	North Carolina II	Inbred line	30	5	150	Not specified	6	Alpha lattice	2	Ghana	Nyankpala	9° 24' 0" N	0° 59' 0" W	2016	Field	Optimal pH	Rainfed	Optimal	Delayed	delay	Artificial Striga infestation	GCA
	2022	Adu, Gloria Boakyewaa; Badu-Apraku, Baffour; Akromah, Richard; Awuku, Frederick Justice	Combining Abilities and Heterotic Patterns among Early Maturing Maize Inbred Lines under Optimal and Striga-Infested Environments	Genes	Biotic stress	Striga Resistance	North Carolina II	Inbred line	30	5	150	Not specified	6	Alpha lattice	2	Ghana	Nyankpala	9° 24' 0" N	0° 59' 0" W	2016	Field	Optimal pH	Rainfed	Optimal	Delayed	delay	Artificial Striga infestation	GCA
	2022	Adu, Gloria Boakyewaa; Badu-Apraku, Baffour; Akromah, Richard; Awuku, Frederick Justice	Combining Abilities and Heterotic Patterns among Early Maturing Maize Inbred Lines under Optimal and Striga-Infested Environments	Genes	Biotic stress	Striga Resistance	North Carolina II	Inbred line	30	5	150	Not specified	6	Alpha lattice	2	Ghana	Kwadaso	6° 43' 0" N	1° 36' 0" W	2016	Field	Optimal pH	Rainfed	Optimal	Optimum	delay	Non-Striga infestation	GCA
	2022	Adu, Gloria Boakyewaa; Badu-Apraku, Baffour; Akromah, Richard; Awuku, Frederick Justice	Combining Abilities and Heterotic Patterns among Early Maturing Maize Inbred Lines under Optimal and Striga-Infested Environments	Genes	Biotic stress	Striga Resistance	North Carolina II	Inbred line	30	5	150	Not specified	6	Alpha lattice	2	Nigeria	Mokwa	9° 18' 0" N	5° 04' 0" E	2016	Field	Optimal pH	Rainfed	Optimal	Optimum	timely	Non-Striga infestation	GCA
	2022	Adu, Gloria Boakyewaa; Badu-Apraku, Baffour; Akromah, Richard; Awuku, Frederick Justice	Combining Abilities and Heterotic Patterns among Early Maturing Maize Inbred Lines under Optimal and Striga-Infested Environments	Genes	Biotic stress	Striga Resistance	North Carolina II	Inbred line	30	5	150	Not specified	6	Alpha lattice	2	Ghana	Manga	11° 00' 58.6" N	0° 15' 54.7" W	2017	Field	Optimal pH	Rainfed	Optimal	Delayed	timely	Artificial Striga infestation	GCA
	2022	Adu, Gloria Boakyewaa; Badu-Apraku, Baffour; Akromah, Richard; Awuku, Frederick Justice	Combining Abilities and Heterotic Patterns among Early Maturing Maize Inbred Lines under Optimal and Striga-Infested Environments	Genes	Biotic stress	Striga Resistance	North Carolina II	Inbred line	30	5	150	Not specified	6	Alpha lattice	2	Nigeria	Mokwa	9° 18' 0" N	5° 04' 0" E	2017	Field	Optimal pH	Rainfed	Optimal	Delayed	delay	Artificial Striga infestation	GCA
	2022	Adu, Gloria Boakyewaa; Badu-Apraku, Baffour; Akromah, Richard; Awuku, Frederick Justice	Combining Abilities and Heterotic Patterns among Early Maturing Maize Inbred Lines under Optimal and Striga-Infested Environments	Genes	Biotic stress	Striga Resistance	North Carolina II	Inbred line	30	5	150	Not specified	6	Alpha lattice	2	Ghana	Kwadaso	6° 43' 0" N	1° 36' 0" W	2017	Field	Optimal pH	Rainfed	Optimal	Optimum	timely	Non-Striga infestation	GCA
	2022	Adu, Gloria Boakyewaa; Badu-Apraku, Baffour; Akromah, Richard; Awuku, Frederick Justice	Combining Abilities and Heterotic Patterns among Early Maturing Maize Inbred Lines under Optimal and Striga-Infested Environments	Genes	Biotic stress	Striga Resistance	North Carolina II	Inbred line	30	5	150	Not specified	6	Alpha lattice	2	Nigeria	Mokwa	9° 18' 0" N	5° 04' 0" E	2017	Field	Optimal pH	Rainfed	Optimal	Optimum	timely	Non-Striga infestation	GCA
	2022	Adu, Gloria Boakyewaa; Badu-Apraku, Baffour; Akromah, Richard; Awuku, Frederick Justice	Combining Abilities and Heterotic Patterns among Early Maturing Maize Inbred Lines under Optimal and Striga-Infested Environments	Genes	Biotic stress	Striga Resistance	North Carolina II	Inbred line	30	5	150	Not specified	6	Alpha lattice	2	Ghana	Nyankpala	9° 24' 0" N	0° 59' 0" W	2017	Field	Optimal pH	Rainfed	Optimal	Optimum	timely	Non-Striga infestation	GCA
	2022	Adu, Gloria Boakyewaa; Badu-Apraku, Baffour; Akromah, Richard; Awuku, Frederick Justice	Combining Abilities and Heterotic Patterns among Early Maturing Maize Inbred Lines under Optimal and Striga-Infested Environments	Genes	Biotic stress	Striga Resistance	North Carolina II	Inbred line	30	5	150	Not specified	6	Alpha lattice	2	Ghana	Nyankpala	9° 24' 0" N	0° 59' 0" W	2017	Field	Optimal pH	Rainfed	Optimal	Optimum	timely	Non-Striga infestation	GCA
10	2025	Edema, J; Asea, R; Kwemoi, G; Bomet, D; Gibson, P; Nakiyaga, S	Combining abilities for grain filling traits in early maturity Maize	African Journal of Rural Development	Yield	Grain	North Carolina II	Inbred line	6	16	55	Not specified	5	Alpha lattice	2	Uganda	Bulindi	1° 29' 55" E	31° 26' 0" E	NA	Field	Optimal pH	Rainfed	Optimal	Optimum	timely	NA	GCA
	2025	Edema, J; Asea, R; Kwemoi, G; Bomet, D; Gibson, P; Nakiyaga, S	Combining abilities for grain filling traits in early maturity Maize	African Journal of Rural Development	Yield	Grain	North Carolina II	Inbred line	6	16	55	Not specified	5	Alpha lattice	2	Uganda	NaCRRI	0° 32' 0" N	32° 34' 0" E	NA	Field	Optimal pH	Rainfed	Optimal	Optimum	timely	NA	GCA
	2025	Edema, J; Asea, R; Kwemoi, G; Bomet, D; Gibson, P; Nakiyaga, S	Combining abilities for grain filling traits in early maturity Maize	African Journal of Rural Development	Yield	Grain	North Carolina II	Inbred line	6	16	55	Not specified	5	Alpha lattice	2	Uganda	NASARRI	0° 4' 0" N	33° 27' 0" E	NA	Field	Optimal pH	Rainfed	Optimal	Optimum	timely	NA	GCA
11	2021	Alphonse N; John D; Julia S; Clever N	Combining ability analysis and heterotic grouping for grain yield among maize inbred lines selected for the mid-altitude and highland zones of Rwanda	Maydica electronic publication	Yield	Grain	Half-Diallel	Inbred line	10	10	45	Not specified	3	Alpha lattice	2	Rwanda	Bugarama	2° 28' 0" S	29° 00' 0" E	2016	Field	Optimal pH	Rainfed	Optimal	Optimum	timely	NA	GCA
	2021	Alphonse N; John D; Julia S; Clever N	Combining ability analysis and heterotic grouping for grain yield among maize inbred lines selected for the mid-altitude and highland zones of Rwanda	Maydica electronic publication	Yield	Grain	Half-Diallel	Inbred line	10	10	45	Not specified	3	Alpha lattice	2	Rwanda	Bugarama	2° 28' 0" S	29° 00' 0" E	2016	Field	Optimal pH	Rainfed	Optimal	Optimum	timely	NA	GCA
	2021	Alphonse N; John D; Julia S; Clever N	Combining ability analysis and heterotic grouping for grain yield among maize inbred lines selected for the mid-altitude and highland zones of Rwanda	Maydica electronic publication	Yield	Grain	Half-Diallel	Inbred line	10	10	45	Not specified	3	Alpha lattice	2	Rwanda	Nyagatare	1° 20' 0" S	30° 20' 0" E	2016	Field	Optimal pH	Rainfed	Optimal	Optimum	timely	NA	GCA
	2021	Alphonse N; John D; Julia S; Clever N	Combining ability analysis and heterotic grouping for grain yield among maize inbred lines selected for the mid-altitude and highland zones of Rwanda	Maydica electronic publication	Yield	Grain	Half-Diallel	Inbred line	10	10	45	Not specified	3	Alpha lattice	2	Rwanda	Rubona	2° 29' 0" S	29° 46' 0" E	2016	Field	Optimal pH	Rainfed	Optimal	Optimum	timely	NA	GCA
	2021	Alphonse N; John D; Julia S; Clever N	Combining ability analysis and heterotic grouping for grain yield among maize inbred lines selected for the mid-altitude and highland zones of Rwanda	Maydica electronic publication	Yield	Grain	Half-Diallel	Inbred line	10	10	45	Not specified	3	Alpha lattice	2	Rwanda	Bugarama	2° 28' 0" S	29° 00' 0" E	2015a	Field	Optimal pH	Rainfed	Optimal	Optimum	timely	NA	GCA
	2021	Alphonse N; John D; Julia S; Clever N	Combining ability analysis and heterotic grouping for grain yield among maize inbred lines selected for the mid-altitude and highland zones of Rwanda	Maydica electronic publication	Yield	Grain	Half-Diallel	Inbred line	10	10	45	Not specified	3	Alpha lattice	2	Rwanda	Bugarama	2° 28' 0" S	29° 00' 0" E	2015a	Field	Optimal pH	Rainfed	Optimal	Optimum	timely	NA	GCA
	2021	Alphonse N; John D; Julia S; Clever N	Combining ability analysis and heterotic grouping for grain yield among maize inbred lines selected for the mid-altitude and highland zones of Rwanda	Maydica electronic publication	Yield	Grain	Half-Diallel	Inbred line	10	10	45	Not specified	3	Alpha lattice	2	Rwanda	Nyagatare	1° 20' 0" S	30° 20' 0" E	2015a	Field	Optimal pH	Rainfed	Optimal	Optimum	timely	NA	GCA
	2021	Alphonse N; John D; Julia S; Clever N	Combining ability analysis and heterotic grouping for grain yield among maize inbred lines selected for the mid-altitude and highland zones of Rwanda	Maydica electronic publication	Yield	Grain	Half-Diallel	Inbred line	10	10	45	Not specified	3	Alpha lattice	2	Rwanda	Rubona	2° 29' 0" S	29° 46' 0" E	2015a	Field	Optimal pH	Rainfed	Optimal	Optimum	timely	NA	GCA
	2021	Alphonse N; John D; Julia S; Clever N	Combining ability analysis and heterotic grouping for grain yield among maize inbred lines selected for the mid-altitude and highland zones of Rwanda	Maydica electronic publication	Yield	Grain	Half-Diallel	Inbred line	10	10	45	Not specified	3	Alpha lattice	2	Rwanda	Bugarama	2° 28' 0" S	29° 00' 0" E	2015b	Field	Optimal pH	Rainfed	Optimal	Optimum	timely	NA	GCA
	2021	Alphonse N; John D; Julia S; Clever N	Combining ability analysis and heterotic grouping for grain yield among maize inbred lines selected for the mid-altitude and highland zones of Rwanda	Maydica electronic publication	Yield	Grain	Half-Diallel	Inbred line	10	10	45	Not specified	3	Alpha lattice	2	Rwanda	Bugarama	2° 28' 0" S	29° 00' 0" E	2015b	Field	Optimal pH	Rainfed	Optimal	Optimum	timely	NA	GCA
	2021	Alphonse N; John D; Julia S; Clever N	Combining ability analysis and heterotic grouping for grain yield among maize inbred lines selected for the mid-altitude and highland zones of Rwanda	Maydica electronic publication	Yield	Grain	Half-Diallel	Inbred line	10	10	45	Not specified	3	Alpha lattice	2	Rwanda	Nyagatare	1° 20' 0" S	30° 20' 0" E	2015b	Field	Optimal pH	Rainfed	Optimal	Optimum	timely	NA	GCA
	2021	Alphonse N; John D; Julia S; Clever N	Combining ability analysis and heterotic grouping for grain yield among maize inbred lines selected for the mid-altitude and highland zones of Rwanda	Maydica electronic publication	Yield	Grain	Half-Diallel	Inbred line	10	10	45	Not specified	3	Alpha lattice	2	Rwanda	Rubona	2° 29' 0" S	29° 46' 0" E	2015b	Field	Optimal pH	Rainfed	Optimal	Optimum	timely	NA	GCA
12	2020	Tefera, Abenezer Abebe; Beyene, Legesse Wolde; Abtew, Wosene Gebreselassie	Combining Ability Analysis of Maize Inbred Lines in Ethiopia	Agriculture and Food Sciences Research	Yield	Grain	Line x tester	Inbred line	24	2	48	Not specified	2	Alpha lattice	2	Ethiopia	Ambo	8° 57' 0" N	38° 7' 0" E	2016/2017	Field	Optimal pH	Rainfed	Optimal	Optimum	timely	NA	GCA/SCA
	2020	Tefera, Abenezer Abebe; Beyene, Legesse Wolde; Abtew, Wosene Gebreselassie	Combining Ability Analysis of Maize Inbred Lines in Ethiopia	Agriculture and Food Sciences Research	Yield	Grain	Line x tester	Inbred line	24	2	48	Not specified	2	Alpha lattice	2	Ethiopia	Holeta	9° 04' 12" N	38° 29' 45" E	2016/2017	Field	Optimal pH	Rainfed	Optimal	Optimum	timely	NA	GCA/SCA
13	2024	Ayesiga, Stella Bigirwa; Rubaihayo, Patrick; Sempiira, John Bosco; Adjei, Emmanuel Amponsah; Dramadri, Isaac Onziga; Oloka, Bonny Michael; Sserumaga, Julius Pyton	Combining ability and gene action for resistance to Fusarium ear rot in tropical maize hybrids	Frontiers in Plant Science	Biotic stress	Ear rot Resistance	North Carolina II	Inbred line	6	7	42	Not specified	Not specified	Alpha lattice	2	Uganda	Buginyanya	1° 12' 48" N	34° 23' 35" E	2022	Field	Optimal pH	Rainfed	Optimal	Optimum	timely	NA	GCA
	2024	Ayesiga, Stella Bigirwa; Rubaihayo, Patrick; Sempiira, John Bosco; Adjei, Emmanuel Amponsah; Dramadri, Isaac Onziga; Oloka, Bonny Michael; Sserumaga, Julius Pyton	Combining ability and gene action for resistance to Fusarium ear rot in tropical maize hybrids	Frontiers in Plant Science	Biotic stress	Ear rot Resistance	North Carolina II	Inbred line	6	7	42	Not specified	Not specified	Alpha lattice	2	Uganda	Bulindi	0° 16' 0" N	32° 52' 0" E	2022	Field	Optimal pH	Rainfed	Optimal	Optimum	timely	NA	GCA
	2024	Ayesiga, Stella Bigirwa; Rubaihayo, Patrick; Sempiira, John Bosco; Adjei, Emmanuel Amponsah; Dramadri, Isaac Onziga; Oloka, Bonny Michael; Sserumaga, Julius Pyton	Combining ability and gene action for resistance to Fusarium ear rot in tropical maize hybrids	Frontiers in Plant Science	Biotic stress	Ear rot Resistance	North Carolina II	Inbred line	6	7	42	Not specified	Not specified	Alpha lattice	2	Uganda	Nakyesasa	0° 32' 0" N	32° 35' 0" E	2022	Field	Optimal pH	Rainfed	Optimal	Optimum	timely	NA	GCA
14	2024	Engida, Bitew Tilahun; Wegary, Dagne; Keno, Tolera; Mekonnen, Tesfaye Walle	Combining ability and genetic distance analysis of mid altitude sub-humid agroecology adapted maize inbred lines for high grain yield	Heliyon	Yield	Grain	Half-Diallel	Inbred line	10	10	45	10	4	Randomized Complete block	3	Ethiopia	Bako	9°6' 0" N	37° 09' 0" E	2015	Field	Optimal pH	Rainfed	Optimal	Optimum	timely	NA	GCA
	2024	Engida, Bitew Tilahun; Wegary, Dagne; Keno, Tolera; Mekonnen, Tesfaye Walle	Combining ability and genetic distance analysis of mid altitude sub-humid agroecology adapted maize inbred lines for high grain yield	Heliyon	Yield	Grain	Half-Diallel	Inbred line	10	10	45	10	4	Randomized Complete block	3	Ethiopia	Jima	7° 40' 0" N	36° 0' 0" E	2015	Field	Optimal pH	Rainfed	Optimal	Optimum	timely	NA	GCA
	2024	Engida, Bitew Tilahun; Wegary, Dagne; Keno, Tolera; Mekonnen, Tesfaye Walle	Combining ability and genetic distance analysis of mid altitude sub-humid agroecology adapted maize inbred lines for high grain yield	Heliyon	Yield	Grain	Half-Diallel	Inbred line	10	10	45	10	4	Randomized Complete block	3	Ethiopia	Bako	9°6' 0" N	37° 09' 0" E	2016	Field	Optimal pH	Rainfed	Optimal	Optimum	timely	NA	GCA
	2024	Engida, Bitew Tilahun; Wegary, Dagne; Keno, Tolera; Mekonnen, Tesfaye Walle	Combining ability and genetic distance analysis of mid altitude sub-humid agroecology adapted maize inbred lines for high grain yield	Heliyon	Yield	Grain	Half-Diallel	Inbred line	10	10	45	10	4	Randomized Complete block	3	Ethiopia	Jima	7° 40' 0" N	36° 0' 0" E	2016	Field	Optimal pH	Rainfed	Optimal	Optimum	timely	NA	GCA
15	2021	Dlamini, Mandisa Noxolo	Combining Ability and Genotype-by-Environment Interaction Analyses among Early-to-Medium Maturing Maize Hybrids under Drought and non-Drought Environments		Abiotic stress	Drought	Line x tester	Inbred line	13	10	122	Not specified	8	Alpha lattice	2	South Africa	Cedara 2018	29° 54' 0" S	30° 26' 0"E	2018	Field	Optimal pH	Rainfed	Optimal	Optimum	timely	NA	GCA
	2021	Dlamini, Mandisa Noxolo	Combining Ability and Genotype-by-Environment Interaction Analyses among Early-to-Medium Maturing Maize Hybrids under Drought and non-Drought Environments		Abiotic stress	Drought	Line x tester	Inbred line	13	10	122	Not specified	8	Alpha lattice	2	South Africa	Ukulinga	29° 32' 0" S	30° 16' 0" E	2018	Field	Optimal pH	Optimum	Optimal	Optimum	timely	NA	GCA
	2021	Dlamini, Mandisa Noxolo	Combining Ability and Genotype-by-Environment Interaction Analyses among Early-to-Medium Maturing Maize Hybrids under Drought and non-Drought Environments		Abiotic stress	Drought	Line x tester	Inbred line	13	10	122	Not specified	8	Alpha lattice	2	South Africa	Cedara 2019	29° 54' 0" S	30° 26' 0"E	2019	Field	Optimal pH	Rainfed	Optimal	Optimum	timely	NA	GCA
	2021	Dlamini, Mandisa Noxolo	Combining Ability and Genotype-by-Environment Interaction Analyses among Early-to-Medium Maturing Maize Hybrids under Drought and non-Drought Environments		Abiotic stress	Drought	Line x tester	Inbred line	13	10	122	Not specified	8	Alpha lattice	2	South Africa	Ukulinga	29° 32' 0" S	30° 16' 0" E	2019	Field	Optimal pH	Optimum	Optimal	Optimum	timely	NA	GCA
	2021	Dlamini, Mandisa Noxolo	Combining Ability and Genotype-by-Environment Interaction Analyses among Early-to-Medium Maturing Maize Hybrids under Drought and non-Drought Environments		Abiotic stress	Drought	Line x tester	Inbred line	13	10	122	Not specified	8	Alpha lattice	2	South Africa	Makhathini Research Station	27° 23' 0" S	32° 10' 0" E	2019	Field	Optimal pH	Drought stress	Optimal	Optimum	timely	NA	SCA
16	2020	Abimiku O.E; Bello L.L; Vange T	Combining Ability and Heterosis for Grain Yield and Yield Related Components in Maize Resistant to Striga hermonthica (Del.) Benth. in Southern Guinea Savannah of Nigeria		Yield and Biotic stress	Grain and Striga resistance	Half-Diallel	Inbred line	8	8	28	Not specified	Not specified	Randomized Complete block	3	Nigeria	Lafia	8° 32' 0" N	8° 32' 0" E	2014	Field	Optimal pH	Rainfed	Optimal	Optimum	timely	Natural Striga infestation	GCA
	2020	Abimiku O.E; Bello L.L; Vange T	Combining Ability and Heterosis for Grain Yield and Yield Related Components in Maize Resistant to Striga hermonthica (Del.) Benth. in Southern Guinea Savannah of Nigeria		Yield and Biotic stress	Grain and Striga resistance	Half-Diallel	Inbred line	8	8	28	Not specified	Not specified	Randomized Complete block	3	Nigeria	Ukanga	29° 32' 0" S	30° 16' 0" E	2014	Field	Optimal pH	Rainfed	Optimal	Optimum	timely	Natural Striga infestation	GCA
	2020	Abimiku O.E; Bello L.L; Vange T	Combining Ability and Heterosis for Grain Yield and Yield Related Components in Maize Resistant to Striga hermonthica (Del.) Benth. in Southern Guinea Savannah of Nigeria		Yield and Biotic stress	Grain and Striga resistance	Half-Diallel	Inbred line	8	8	28	Not specified	Not specified	Randomized Complete block	3	Nigeria	Lafia	8° 32' 0" N	8° 32' 0" E	2015	Field	Optimal pH	Rainfed	Optimal	Optimum	timely	Natural Striga infestation	GCA
	2020	Abimiku O.E; Bello L.L; Vange T	Combining Ability and Heterosis for Grain Yield and Yield Related Components in Maize Resistant to Striga hermonthica (Del.) Benth. in Southern Guinea Savannah of Nigeria		Yield and Biotic stress	Grain and Striga resistance	Half-Diallel	Inbred line	8	8	28	Not specified	Not specified	Randomized Complete block	3	Nigeria	Ukanga	29° 32' 0" S	30° 16' 0" E	2015	Field	Optimal pH	Rainfed	Optimal	Optimum	timely	Natural Striga infestation	GCA
17	2020	Onejeme, Francis Chukwuma; Okporie, Emmanuel Ogbonna; Eze, Chinedu Emmanuel	Combining Ability and Heterosis in Diallel Analysis of Maize (Zea mays L.) Lines	International Annals of Science	Yield	Grain	Full-Diallel	OPV	4	4	12	4	1	Randomized Complete block	4	Nigeria	Akwa	6° 15' 00" N	7° 07' 00" E	2019	Field	Optimal pH	Rainfed	Optimal	Optimum	timely	NA	SCA
18	2022	Darko, Asiedu Desmond	Combining Ability And Heterosis Of Maize (Zea Mays L.) Inbred Lines Under Low And Optimum Soil Nitrogen		Yield and Abiotic stress	Grain and Low-N tolerance	Half-Diallel	Inbred line	9	9	36	9	4	Alpha lattice	3	Ghana	Ejura	7° 23' 0" N	1° 21' 0" E	2020	Field	Optimal pH	Rainfed	Optimal	Low	timely	NA	GCA
	2022	Darko, Asiedu Desmond	Combining Ability And Heterosis Of Maize (Zea Mays L.) Inbred Lines Under Low And Optimum Soil Nitrogen		Yield and Abiotic stress	Grain and Low-N tolerance	Half-Diallel	Inbred line	9	9	36	9	4	Alpha lattice	3	Ghana	Fumesua	6°41? 00" N	1°28? W	2020	Field	Optimal pH	Rainfed	Optimal	Low	timely	NA	GCA
	2022	Darko, Asiedu Desmond	Combining Ability And Heterosis Of Maize (Zea Mays L.) Inbred Lines Under Low And Optimum Soil Nitrogen		Yield and Abiotic stress	Grain and Low-N tolerance	Half-Diallel	Inbred line	9	9	36	9	4	Alpha lattice	3	Ghana	Ejura	7° 23' 0" N	1° 21' 0" E	2020	Field	Optimal pH	Rainfed	Optimal	Optimum	timely	NA	GCA
	2022	Darko, Asiedu Desmond	Combining Ability And Heterosis Of Maize (Zea Mays L.) Inbred Lines Under Low And Optimum Soil Nitrogen		Yield and Abiotic stress	Grain and Low-N tolerance	Half-Diallel	Inbred line	9	9	36	9	4	Alpha lattice	3	Ghana	Fumesua	6°41? 00" N	1°28? W	2020	Field	Optimal pH	Rainfed	Optimal	Optimum	timely	NA	GCA
19	2024	Aboderin, S.O.; Oyekunle, M.; Bankole, F.A.; Olaoye, G.; Saminu, Z.	Combining ability and heterotic grouping of maize (Zea mays L.) inbred lines for tolerance to low soil nitrogen in Nigeria	Peruvian Journal of Agronomy	Yield	Grain and Low-N tolerance	Line x tester	Inbred line	79	3	237	Not specified	3	Alpha lattice	2	Nigeria	Mokwa	9° 18' 0" N	5° 04' 0" E	2020	Field	Optimal pH	Rainfed	Optimal	Optimum	timely	NA	GCA
	2024	Aboderin, S.O.; Oyekunle, M.; Bankole, F.A.; Olaoye, G.; Saminu, Z.	Combining ability and heterotic grouping of maize (Zea mays L.) inbred lines for tolerance to low soil nitrogen in Nigeria	Peruvian Journal of Agronomy	Yield	Grain and Low-N tolerance	Line x tester	Inbred line	79	3	237	Not specified	3	Alpha lattice	2	Nigeria	Zaria	11° 07' 0" N	7° 45' 0" E	2020	Field	Optimal pH	Rainfed	Optimal	Optimum	timely	NA	GCA
	2024	Aboderin, S.O.; Oyekunle, M.; Bankole, F.A.; Olaoye, G.; Saminu, Z.	Combining ability and heterotic grouping of maize (Zea mays L.) inbred lines for tolerance to low soil nitrogen in Nigeria	Peruvian Journal of Agronomy	Yield	Grain and Low-N tolerance	Line x tester	Inbred line	79	3	237	Not specified	3	Alpha lattice	2	Nigeria	Mokwa	9° 18' 0" N	5° 04' 0" E	2020	Field	Optimal pH	Rainfed	Optimal	Low	timely	NA	SCA
	2024	Aboderin, S.O.; Oyekunle, M.; Bankole, F.A.; Olaoye, G.; Saminu, Z.	Combining ability and heterotic grouping of maize (Zea mays L.) inbred lines for tolerance to low soil nitrogen in Nigeria	Peruvian Journal of Agronomy	Yield	Grain and Low-N tolerance	Line x tester	Inbred line	79	3	237	Not specified	3	Alpha lattice	2	Nigeria	Zaria	11° 07' 0" N	7° 45' 0" E	2020	Field	Optimal pH	Rainfed	Optimal	Low	timely	NA	SCA
	2024	Aboderin, S.O.; Oyekunle, M.; Bankole, F.A.; Olaoye, G.; Saminu, Z.	Combining ability and heterotic grouping of maize (Zea mays L.) inbred lines for tolerance to low soil nitrogen in Nigeria	Peruvian Journal of Agronomy	Yield	Grain and Low-N tolerance	Line x tester	Inbred line	79	3	237	Not specified	3	Alpha lattice	2	Nigeria	Mokwa	9° 18' 0" N	5° 04' 0" E	2021	Field	Optimal pH	Rainfed	Optimal	Optimum	timely	NA	GCA
	2024	Aboderin, S.O.; Oyekunle, M.; Bankole, F.A.; Olaoye, G.; Saminu, Z.	Combining ability and heterotic grouping of maize (Zea mays L.) inbred lines for tolerance to low soil nitrogen in Nigeria	Peruvian Journal of Agronomy	Yield	Grain and Low-N tolerance	Line x tester	Inbred line	79	3	237	Not specified	3	Alpha lattice	2	Nigeria	Zaria	11° 07' 0" N	7° 45' 0" E	2021	Field	Optimal pH	Rainfed	Optimal	Optimum	timely	NA	GCA
	2024	Aboderin, S.O.; Oyekunle, M.; Bankole, F.A.; Olaoye, G.; Saminu, Z.	Combining ability and heterotic grouping of maize (Zea mays L.) inbred lines for tolerance to low soil nitrogen in Nigeria	Peruvian Journal of Agronomy	Yield	Grain and Low-N tolerance	Line x tester	Inbred line	79	3	237	Not specified	3	Alpha lattice	2	Nigeria	Mokwa	9° 18' 0" N	5° 04' 0" E	2021	Field	Optimal pH	Rainfed	Optimal	Low	timely	NA	SCA
	2024	Aboderin, S.O.; Oyekunle, M.; Bankole, F.A.; Olaoye, G.; Saminu, Z.	Combining ability and heterotic grouping of maize (Zea mays L.) inbred lines for tolerance to low soil nitrogen in Nigeria	Peruvian Journal of Agronomy	Yield	Grain and Low-N tolerance	Line x tester	Inbred line	79	3	237	Not specified	3	Alpha lattice	2	Nigeria	Zaria	11° 07' 0" N	7° 45' 0" E	2021	Field	Optimal pH	Rainfed	Optimal	Low	timely	NA	SCA
20	2021	Badu-Apraku, Baffour; Bankole, Faith A.; Fakorede, Morakinyo A.B.; Ogbe, Gregory; Bandyopadhyay, Ranajit; Ortega-Beltran, Alejandro	Combining ability and heterotic grouping of turcicum-resistant early-maturing maize inbreds	Agronomy Journal	Biotic stress	Turcicum resistance	North Carolina II	Inbred line	30	5	150	Not specified	6	Alpha lattice	2	Nigeria	Ikenne	6° 53' 0" N	3° 42' 0" E	2018	Field	Optimal pH	Rainfed	Optimal	Optimum	timely	Artificial tursicum inoculation	GCA
	2021	Badu-Apraku, Baffour; Bankole, Faith A.; Fakorede, Morakinyo A.B.; Ogbe, Gregory; Bandyopadhyay, Ranajit; Ortega-Beltran, Alejandro	Combining ability and heterotic grouping of turcicum-resistant early-maturing maize inbreds	Agronomy Journal	Biotic stress	Turcicum resistance	North Carolina II	Inbred line	30	5	150	Not specified	6	Alpha lattice	2	Nigeria	Ikenne	6° 53' 0" N	3° 42' 0" E	2018	Field	Optimal pH	Rainfed	Optimal	Optimum	timely	Non-tursicum inoculated	GCA
	2021	Badu-Apraku, Baffour; Bankole, Faith A.; Fakorede, Morakinyo A.B.; Ogbe, Gregory; Bandyopadhyay, Ranajit; Ortega-Beltran, Alejandro	Combining ability and heterotic grouping of turcicum-resistant early-maturing maize inbreds	Agronomy Journal	Biotic stress	Turcicum resistance	North Carolina II	Inbred line	30	5	150	Not specified	6	Alpha lattice	2	Nigeria	Ile-Ife	7° 28' 0" N	4° 33' 0" E	2018	Field	Optimal pH	Rainfed	Optimal	Optimum	timely	Artificial tursicum inoculation	GCA
	2021	Badu-Apraku, Baffour; Bankole, Faith A.; Fakorede, Morakinyo A.B.; Ogbe, Gregory; Bandyopadhyay, Ranajit; Ortega-Beltran, Alejandro	Combining ability and heterotic grouping of turcicum-resistant early-maturing maize inbreds	Agronomy Journal	Biotic stress	Turcicum resistance	North Carolina II	Inbred line	30	5	150	Not specified	6	Alpha lattice	2	Nigeria	Ile-Ife	7° 28' 0" N	4° 33' 0" E	2018	Field	Optimal pH	Rainfed	Optimal	Optimum	timely	Non-tursicum inoculated	GCA
	2021	Badu-Apraku, Baffour; Bankole, Faith A.; Fakorede, Morakinyo A.B.; Ogbe, Gregory; Bandyopadhyay, Ranajit; Ortega-Beltran, Alejandro	Combining ability and heterotic grouping of turcicum-resistant early-maturing maize inbreds	Agronomy Journal	Biotic stress	Turcicum resistance	North Carolina II	Inbred line	30	5	150	Not specified	6	Alpha lattice	2	Nigeria	Zaria	11° 07' 0" N	7° 45' 0" E	2018	Field	Optimal pH	Rainfed	Optimal	Optimum	timely	Artificial tursicum inoculation	GCA
	2021	Badu-Apraku, Baffour; Bankole, Faith A.; Fakorede, Morakinyo A.B.; Ogbe, Gregory; Bandyopadhyay, Ranajit; Ortega-Beltran, Alejandro	Combining ability and heterotic grouping of turcicum-resistant early-maturing maize inbreds	Agronomy Journal	Biotic stress	Turcicum resistance	North Carolina II	Inbred line	30	5	150	Not specified	6	Alpha lattice	2	Nigeria	Zaria	11° 07' 0" N	7° 45' 0" E	2018	Field	Optimal pH	Rainfed	Optimal	Optimum	timely	Non-tursicum inoculated	GCA
	2021	Badu-Apraku, Baffour; Bankole, Faith A.; Fakorede, Morakinyo A.B.; Ogbe, Gregory; Bandyopadhyay, Ranajit; Ortega-Beltran, Alejandro	Combining ability and heterotic grouping of turcicum-resistant early-maturing maize inbreds	Agronomy Journal	Biotic stress	Turcicum resistance	North Carolina II	Inbred line	30	5	150	Not specified	6	Alpha lattice	2	Nigeria	Ikenne	6° 53' 0" N	3° 42' 0" E	2019	Field	Optimal pH	Rainfed	Optimal	Optimum	timely	Artificial tursicum inoculation	GCA
	2021	Badu-Apraku, Baffour; Bankole, Faith A.; Fakorede, Morakinyo A.B.; Ogbe, Gregory; Bandyopadhyay, Ranajit; Ortega-Beltran, Alejandro	Combining ability and heterotic grouping of turcicum-resistant early-maturing maize inbreds	Agronomy Journal	Biotic stress	Turcicum resistance	North Carolina II	Inbred line	30	5	150	Not specified	6	Alpha lattice	2	Nigeria	Ikenne	6° 53' 0" N	3° 42' 0" E	2019	Field	Optimal pH	Rainfed	Optimal	Optimum	timely	Non-tursicum inoculated	GCA
	2021	Badu-Apraku, Baffour; Bankole, Faith A.; Fakorede, Morakinyo A.B.; Ogbe, Gregory; Bandyopadhyay, Ranajit; Ortega-Beltran, Alejandro	Combining ability and heterotic grouping of turcicum-resistant early-maturing maize inbreds	Agronomy Journal	Biotic stress	Turcicum resistance	North Carolina II	Inbred line	30	5	150	Not specified	6	Alpha lattice	2	Nigeria	Ile-Ife	7° 28' 0" N	4° 33' 0" E	2019	Field	Optimal pH	Rainfed	Optimal	Optimum	timely	Artificial tursicum inoculation	GCA
	2021	Badu-Apraku, Baffour; Bankole, Faith A.; Fakorede, Morakinyo A.B.; Ogbe, Gregory; Bandyopadhyay, Ranajit; Ortega-Beltran, Alejandro	Combining ability and heterotic grouping of turcicum-resistant early-maturing maize inbreds	Agronomy Journal	Biotic stress	Turcicum resistance	North Carolina II	Inbred line	30	5	150	Not specified	6	Alpha lattice	2	Nigeria	Ile-Ife	7° 28' 0" N	4° 33' 0" E	2019	Field	Optimal pH	Rainfed	Optimal	Optimum	timely	Non-tursicum inoculated	GCA
	2021	Badu-Apraku, Baffour; Bankole, Faith A.; Fakorede, Morakinyo A.B.; Ogbe, Gregory; Bandyopadhyay, Ranajit; Ortega-Beltran, Alejandro	Combining ability and heterotic grouping of turcicum-resistant early-maturing maize inbreds	Agronomy Journal	Biotic stress	Turcicum resistance	North Carolina II	Inbred line	30	5	150	Not specified	6	Alpha lattice	2	Nigeria	Zaria	11° 07' 0" N	7° 45' 0" E	2019	Field	Optimal pH	Rainfed	Optimal	Optimum	timely	Artificial tursicum inoculation	GCA
	2021	Badu-Apraku, Baffour; Bankole, Faith A.; Fakorede, Morakinyo A.B.; Ogbe, Gregory; Bandyopadhyay, Ranajit; Ortega-Beltran, Alejandro	Combining ability and heterotic grouping of turcicum-resistant early-maturing maize inbreds	Agronomy Journal	Biotic stress	Turcicum resistance	North Carolina II	Inbred line	30	5	150	Not specified	6	Alpha lattice	2	Nigeria	Zaria	11° 07' 0" N	7° 45' 0" E	2019	Field	Optimal pH	Rainfed	Optimal	Optimum	timely	Non-tursicum inoculated	GCA
21	2022	Osuman, Alimatu Sadia; Badu-Apraku, Baffour; Ifie, Beatrice Elohor; Nelimor, Charles; Tongoona, Pangirayi; Obeng-Bio, Ebenezer; Karikari, Benjamin; Danquah, Eric Yirenkyi	Combining Ability and Heterotic Patterns of Tropical Early-Maturing Maize Inbred Lines under Individual and Combined Heat and Drought Environments	Plants	Abiotic stress	Drought and Heat tolerance	North Carolina II	Inbred line	30	5	150	Not specified	6	Alpha lattice	2	Nigeria	Kadawa	11° 45' 0" N	8° 45' 0" E	2018	Field	Optimal pH	Combinned heat and Drought stress	Optimal	Optimum	timely	NA	GCA
	2022	Osuman, Alimatu Sadia; Badu-Apraku, Baffour; Ifie, Beatrice Elohor; Nelimor, Charles; Tongoona, Pangirayi; Obeng-Bio, Ebenezer; Karikari, Benjamin; Danquah, Eric Yirenkyi	Combining Ability and Heterotic Patterns of Tropical Early-Maturing Maize Inbred Lines under Individual and Combined Heat and Drought Environments	Plants	Abiotic stress	Drought and Heat tolerance	North Carolina II	Inbred line	30	5	150	Not specified	6	Alpha lattice	2	Ghana	Manga	11° 00' 58.6" N	0° 15' 54.7" W	2018	Field	Optimal pH	Drought stress	Optimal	Optimum	timely	NA	GCA
	2022	Osuman, Alimatu Sadia; Badu-Apraku, Baffour; Ifie, Beatrice Elohor; Nelimor, Charles; Tongoona, Pangirayi; Obeng-Bio, Ebenezer; Karikari, Benjamin; Danquah, Eric Yirenkyi	Combining Ability and Heterotic Patterns of Tropical Early-Maturing Maize Inbred Lines under Individual and Combined Heat and Drought Environments	Plants	Abiotic stress	Drought and Heat tolerance	North Carolina II	Inbred line	30	5	150	Not specified	6	Alpha lattice	2	Ghana	Manga	11° 00' 58.6" N	0° 15' 54.7" W	2018	Field	Optimal pH	Heat stress	Optimal	Optimum	timely	NA	GCA
	2022	Osuman, Alimatu Sadia; Badu-Apraku, Baffour; Ifie, Beatrice Elohor; Nelimor, Charles; Tongoona, Pangirayi; Obeng-Bio, Ebenezer; Karikari, Benjamin; Danquah, Eric Yirenkyi	Combining Ability and Heterotic Patterns of Tropical Early-Maturing Maize Inbred Lines under Individual and Combined Heat and Drought Environments	Plants	Abiotic stress	Drought and Heat tolerance	North Carolina II	Inbred line	30	5	150	Not specified	6	Alpha lattice	2	Ghana	Manga	11° 00' 58.6" N	0° 15' 54.7" W	2018	Field	Optimal pH	Combinned heat and Drought stress	Optimal	Optimum	timely	NA	GCA
	2022	Osuman, Alimatu Sadia; Badu-Apraku, Baffour; Ifie, Beatrice Elohor; Nelimor, Charles; Tongoona, Pangirayi; Obeng-Bio, Ebenezer; Karikari, Benjamin; Danquah, Eric Yirenkyi	Combining Ability and Heterotic Patterns of Tropical Early-Maturing Maize Inbred Lines under Individual and Combined Heat and Drought Environments	Plants	Abiotic stress	Drought and Heat tolerance	North Carolina II	Inbred line	30	5	150	Not specified	6	Alpha lattice	2	Nigeria	Kadawa	11° 45' 0" N	8° 45' 0" E	2019	Field	Optimal pH	Combinned heat and Drought stress	Optimal	Optimum	timely	NA	GCA
	2022	Osuman, Alimatu Sadia; Badu-Apraku, Baffour; Ifie, Beatrice Elohor; Nelimor, Charles; Tongoona, Pangirayi; Obeng-Bio, Ebenezer; Karikari, Benjamin; Danquah, Eric Yirenkyi	Combining Ability and Heterotic Patterns of Tropical Early-Maturing Maize Inbred Lines under Individual and Combined Heat and Drought Environments	Plants	Abiotic stress	Drought and Heat tolerance	North Carolina II	Inbred line	30	5	150	Not specified	6	Alpha lattice	2	Ghana	Manga	11° 00' 58.6" N	0° 15' 54.7" W	2019	Field	Optimal pH	Drought stress	Optimal	Optimum	timely	NA	GCA
	2022	Osuman, Alimatu Sadia; Badu-Apraku, Baffour; Ifie, Beatrice Elohor; Nelimor, Charles; Tongoona, Pangirayi; Obeng-Bio, Ebenezer; Karikari, Benjamin; Danquah, Eric Yirenkyi	Combining Ability and Heterotic Patterns of Tropical Early-Maturing Maize Inbred Lines under Individual and Combined Heat and Drought Environments	Plants	Abiotic stress	Drought and Heat tolerance	North Carolina II	Inbred line	30	5	150	Not specified	6	Alpha lattice	2	Ghana	Manga	11° 00' 58.6" N	0° 15' 54.7" W	2019	Field	Optimal pH	Heat stress	Optimal	Optimum	timely	NA	GCA
	2022	Osuman, Alimatu Sadia; Badu-Apraku, Baffour; Ifie, Beatrice Elohor; Nelimor, Charles; Tongoona, Pangirayi; Obeng-Bio, Ebenezer; Karikari, Benjamin; Danquah, Eric Yirenkyi	Combining Ability and Heterotic Patterns of Tropical Early-Maturing Maize Inbred Lines under Individual and Combined Heat and Drought Environments	Plants	Abiotic stress	Drought and Heat tolerance	North Carolina II	Inbred line	30	5	150	Not specified	6	Alpha lattice	2	Ghana	Manga	11° 00' 58.6" N	0° 15' 54.7" W	2019	Field	Optimal pH	Combinned heat and Drought stress	Optimal	Optimum	timely	NA	GCA
22	2025	Dosho B.M; Ifie B.E; Asante I.K; Danquah E.Y; Zeleke H	Combining ability and maternal effects of QPM inbred lines for grain yield and other agronomic traits under low and optimum soil nitrogen environments	Journal of Cereals and Oilseeds	Yield and Abiotic stress	Grain and Low-N tolerance	Full-Diallel	Inbred line	11	11	110	11	5	Alpha lattice	2	Ethiopia	Dire-Dawa	9° 97' 0" N	42° 53' 0" E		Field	Optimal pH	Rainfed	Optimal	Low	timely	NA	GCA
	2025	Dosho B.M; Ifie B.E; Asante I.K; Danquah E.Y; Zeleke H	Combining ability and maternal effects of QPM inbred lines for grain yield and other agronomic traits under low and optimum soil nitrogen environments	Journal of Cereals and Oilseeds	Yield and Abiotic stress	Grain and Low-N tolerance	Full-Diallel	Inbred line	11	11	110	11	5	Alpha lattice	2	Ethiopia	Fedis	8° 49' 0" N	42° 00' 0" E		Field	Optimal pH	Rainfed	Optimal	Low	timely	NA	GCA
	2025	Dosho B.M; Ifie B.E; Asante I.K; Danquah E.Y; Zeleke H	Combining ability and maternal effects of QPM inbred lines for grain yield and other agronomic traits under low and optimum soil nitrogen environments	Journal of Cereals and Oilseeds	Yield and Abiotic stress	Grain and Low-N tolerance	Full-Diallel	Inbred line	11	11	110	11	5	Alpha lattice	2	Ethiopia	Raare	9° 26' 0" N	42° 3' 0" E		Field	Optimal pH	Rainfed	Optimal	Low	timely	NA	GCA
	2025	Dosho B.M; Ifie B.E; Asante I.K; Danquah E.Y; Zeleke H	Combining ability and maternal effects of QPM inbred lines for grain yield and other agronomic traits under low and optimum soil nitrogen environments	Journal of Cereals and Oilseeds	Yield and Abiotic stress	Grain and Low-N tolerance	Full-Diallel	Inbred line	11	11	110	11	5	Alpha lattice	2	Ethiopia	Dire-Dawa	9° 97' 0" N	42° 53' 0" E		Field	Optimal pH	Rainfed	Optimal	Optimum	timely	NA	GCA
	2025	Dosho B.M; Ifie B.E; Asante I.K; Danquah E.Y; Zeleke H	Combining ability and maternal effects of QPM inbred lines for grain yield and other agronomic traits under low and optimum soil nitrogen environments	Journal of Cereals and Oilseeds	Yield and Abiotic stress	Grain and Low-N tolerance	Full-Diallel	Inbred line	11	11	110	11	5	Alpha lattice	2	Ethiopia	Fedis	8° 49' 0" N	42° 00' 0" E		Field	Optimal pH	Rainfed	Optimal	Optimum	timely	NA	GCA
	2025	Dosho B.M; Ifie B.E; Asante I.K; Danquah E.Y; Zeleke H	Combining ability and maternal effects of QPM inbred lines for grain yield and other agronomic traits under low and optimum soil nitrogen environments	Journal of Cereals and Oilseeds	Yield and Abiotic stress	Grain and Low-N tolerance	Full-Diallel	Inbred line	11	11	110	11	5	Alpha lattice	2	Ethiopia	Raare	9° 26' 0" N	42° 3' 0" E		Field	Optimal pH	Rainfed	Optimal	Optimum	timely	NA	GCA
23	2022	Oluwaseun, Olatise; Badu-Apraku, Baffour; Adebayo, Moses; Abubakar, Adamu Masari	Combining Ability and Performance of Extra-Early Maturing Provitamin a Maize Inbreds and Derived Hybrids in Multiple Environments	Plants	Yield	Grain	Line x tester	Inbred line	33	4	132	6	2	Alpha lattice	2	Nigeria	Mokwa	9° 18' 0" N	5° 04' 0" E	2015	Field	Optimal pH	Rainfed	Optimal	Delayed	delay	Artificial Striga infestation	GCA
	2022	Oluwaseun, Olatise; Badu-Apraku, Baffour; Adebayo, Moses; Abubakar, Adamu Masari	Combining Ability and Performance of Extra-Early Maturing Provitamin a Maize Inbreds and Derived Hybrids in Multiple Environments	Plants	Yield	Grain	Line x tester	Inbred line	33	4	132	6	2	Alpha lattice	2	Nigeria	Bagauda	12° 00' 0" N	8° 22' 0" E	2015	Field	Optimal pH	Drought stress	Late	Optimum	timely	Non-Striga infestation	GCA
	2022	Oluwaseun, Olatise; Badu-Apraku, Baffour; Adebayo, Moses; Abubakar, Adamu Masari	Combining Ability and Performance of Extra-Early Maturing Provitamin a Maize Inbreds and Derived Hybrids in Multiple Environments	Plants	Yield	Grain	Line x tester	Inbred line	33	4	132	6	2	Alpha lattice	2	Nigeria	Abuja	9° 16' 0" N	7° 20' 0" E	2016	Field	Optimal pH	Rainfed	Optimal	Delayed	delay	Artificial Striga infestation	GCA
	2022	Oluwaseun, Olatise; Badu-Apraku, Baffour; Adebayo, Moses; Abubakar, Adamu Masari	Combining Ability and Performance of Extra-Early Maturing Provitamin a Maize Inbreds and Derived Hybrids in Multiple Environments	Plants	Yield	Grain	Line x tester	Inbred line	33	4	132	6	2	Alpha lattice	2	Nigeria	Mokwa	9° 18' 0" N	5° 04' 0" E	2016	Field	Optimal pH	Rainfed	Optimal	Delayed	delay	Artificial Striga infestation	GCA
	2022	Oluwaseun, Olatise; Badu-Apraku, Baffour; Adebayo, Moses; Abubakar, Adamu Masari	Combining Ability and Performance of Extra-Early Maturing Provitamin a Maize Inbreds and Derived Hybrids in Multiple Environments	Plants	Yield	Grain	Line x tester	Inbred line	33	4	132	6	2	Alpha lattice	2	Nigeria	Abuja	9° 16' 0" N	7° 20' 0" E	2016	Field	Optimal pH	Optimum	Optimal	Optimum	timely	Non-Striga infestation	GCA
	2022	Oluwaseun, Olatise; Badu-Apraku, Baffour; Adebayo, Moses; Abubakar, Adamu Masari	Combining Ability and Performance of Extra-Early Maturing Provitamin a Maize Inbreds and Derived Hybrids in Multiple Environments	Plants	Yield	Grain	Line x tester	Inbred line	33	4	132	6	2	Alpha lattice	2	Nigeria	Bagauda	12° 00' 0" N	8° 22' 0" E	2016	Field	Optimal pH	Drought stress	Late	Optimum	timely	Non-Striga infestation	GCA
	2022	Oluwaseun, Olatise; Badu-Apraku, Baffour; Adebayo, Moses; Abubakar, Adamu Masari	Combining Ability and Performance of Extra-Early Maturing Provitamin a Maize Inbreds and Derived Hybrids in Multiple Environments	Plants	Yield	Grain	Line x tester	Inbred line	33	4	132	6	2	Alpha lattice	2	Nigeria	Bagauda	12° 00' 0" N	8° 22' 0" E	2016	Field	Optimal pH	Optimum	Optimal	Optimum	timely	Non-Striga infestation	GCA
	2022	Oluwaseun, Olatise; Badu-Apraku, Baffour; Adebayo, Moses; Abubakar, Adamu Masari	Combining Ability and Performance of Extra-Early Maturing Provitamin a Maize Inbreds and Derived Hybrids in Multiple Environments	Plants	Yield	Grain	Line x tester	Inbred line	33	4	132	6	2	Alpha lattice	2	Nigeria	Ikenne	6° 53' 0" N	3° 42' 0" E	2016	Field	Optimal pH	Optimum	Optimal	Optimum	timely	Non-Striga infestation	GCA
	2022	Oluwaseun, Olatise; Badu-Apraku, Baffour; Adebayo, Moses; Abubakar, Adamu Masari	Combining Ability and Performance of Extra-Early Maturing Provitamin a Maize Inbreds and Derived Hybrids in Multiple Environments	Plants	Yield	Grain	Line x tester	Inbred line	33	4	132	6	2	Alpha lattice	2	Nigeria	Mokwa	9° 18' 0" N	5° 04' 0" E	2016	Field	Optimal pH	Optimum	Optimal	Optimum	timely	Non-Striga infestation	GCA
	2022	Oluwaseun, Olatise; Badu-Apraku, Baffour; Adebayo, Moses; Abubakar, Adamu Masari	Combining Ability and Performance of Extra-Early Maturing Provitamin a Maize Inbreds and Derived Hybrids in Multiple Environments	Plants	Yield	Grain	Line x tester	Inbred line	33	4	132	6	2	Alpha lattice	2	Nigeria	Zaria	11° 07' 0" N	7° 45' 0" E	2016	Field	Optimal pH	Optimum	Optimal	Optimum	timely	Non-Striga infestation	GCA
	2022	Oluwaseun, Olatise; Badu-Apraku, Baffour; Adebayo, Moses; Abubakar, Adamu Masari	Combining Ability and Performance of Extra-Early Maturing Provitamin a Maize Inbreds and Derived Hybrids in Multiple Environments	Plants	Yield	Grain	Line x tester	Inbred line	33	4	132	6	2	Alpha lattice	2	Nigeria	Ikenne	6° 53' 0" N	3° 42' 0" E	2014/2015	Field	Optimal pH	Drought stress	Optimal	Optimum	timely	Non-Striga infestation	GCA
	2022	Oluwaseun, Olatise; Badu-Apraku, Baffour; Adebayo, Moses; Abubakar, Adamu Masari	Combining Ability and Performance of Extra-Early Maturing Provitamin a Maize Inbreds and Derived Hybrids in Multiple Environments	Plants	Yield	Grain	Line x tester	Inbred line	33	4	132	6	2	Alpha lattice	2	Nigeria	Ikenne	6° 53' 0" N	3° 42' 0" E	2015/2016	Field	Optimal pH	Drought stress	Optimal	Optimum	timely	Non-Striga infestation	GCA
24	2020	Kumsa, Tefera; Zeleke, Habtamu; Abakemal, Demissew	Combining Ability and Standard Heterosis of Highland Maize (Zea Mays L.) Inbred Lines for Yield and Yield Related Traits	EAS Journal of Biotechnology and Genetics	Yield	Grain	Half-Diallel	Inbred line	12	12	66	Not specified	4	Alpha lattice	3	Ethiopia	Ambo	8° 57' 0" N	38° 7' 0" E	2017	Field	Optimal pH	Rainfed	Optimal	Optimum	timely	NA	GCA
	2020	Kumsa, Tefera; Zeleke, Habtamu; Abakemal, Demissew	Combining Ability and Standard Heterosis of Highland Maize (Zea Mays L.) Inbred Lines for Yield and Yield Related Traits	EAS Journal of Biotechnology and Genetics	Yield	Grain	Half-Diallel	Inbred line	12	12	66	Not specified	4	Alpha lattice	3	Ethiopia	Holeta	9° 04' 12" N	38° 29' 45" E	2017	Field	Optimal pH	Rainfed	Optimal	Optimum	timely	NA	GCA
	2020	Kumsa, Tefera; Zeleke, Habtamu; Abakemal, Demissew	Combining Ability and Standard Heterosis of Highland Maize (Zea Mays L.) Inbred Lines for Yield and Yield Related Traits	EAS Journal of Biotechnology and Genetics	Yield	Grain	Half-Diallel	Inbred line	12	12	66	Not specified	4	Alpha lattice	3	Ethiopia	Kulumsa	8° 02' 0" N	39° 10' 0" E	2017	Field	Optimal pH	Rainfed	Optimal	Optimum	timely	NA	GCA
25	2020	Ribeiro, P. F.; Badu Apraku, B.; Gracen, V.; Danquah, E. Y.; Afriyie-Debrah, C.; Obeng-Dankwa, K.; Toyinbo, J. O.	Combining ability and testcross performance of low N tolerant intermediate maize inbred lines under low soil nitrogen and optimal environments	Journal of Agricultural Science	Yield and Abiotic stress	Grain and Low-N tolerance	Line x tester	Inbred line	32	3	96	Not specified	4	Alpha lattice	2	Ghana	Ejura	7° 23' 0" N	1° 21' 0" E	2013	Field	Optimal pH	Rainfed	Optimal	Low	timely	NA	GCA
	2020	Ribeiro, P. F.; Badu Apraku, B.; Gracen, V.; Danquah, E. Y.; Afriyie-Debrah, C.; Obeng-Dankwa, K.; Toyinbo, J. O.	Combining ability and testcross performance of low N tolerant intermediate maize inbred lines under low soil nitrogen and optimal environments	Journal of Agricultural Science	Yield and Abiotic stress	Grain and Low-N tolerance	Line x tester	Inbred line	32	3	96	Not specified	4	Alpha lattice	2	Ghana	Fumesua	6° 41? 00" N	1° 28? 0" W	2013	Field	Optimal pH	Rainfed	Optimal	Low	timely	NA	GCA
	2020	Ribeiro, P. F.; Badu Apraku, B.; Gracen, V.; Danquah, E. Y.; Afriyie-Debrah, C.; Obeng-Dankwa, K.; Toyinbo, J. O.	Combining ability and testcross performance of low N tolerant intermediate maize inbred lines under low soil nitrogen and optimal environments	Journal of Agricultural Science	Yield and Abiotic stress	Grain and Low-N tolerance	Line x tester	Inbred line	32	3	96	Not specified	4	Alpha lattice	2	Ghana	Kwadaso	6° 43? 00" N	1° 36? 0" W	2013	Field	Optimal pH	Rainfed	Optimal	Low	timely	NA	GCA
	2020	Ribeiro, P. F.; Badu Apraku, B.; Gracen, V.; Danquah, E. Y.; Afriyie-Debrah, C.; Obeng-Dankwa, K.; Toyinbo, J. O.	Combining ability and testcross performance of low N tolerant intermediate maize inbred lines under low soil nitrogen and optimal environments	Journal of Agricultural Science	Yield and Abiotic stress	Grain and Low-N tolerance	Line x tester	Inbred line	32	3	96	Not specified	4	Alpha lattice	2	Ghana	Ejura	7° 23' 0" N	1° 21' 0" E	2014	Field	Optimal pH	Rainfed	Optimal	Optimum	timely	NA	SCA
	2020	Ribeiro, P. F.; Badu Apraku, B.; Gracen, V.; Danquah, E. Y.; Afriyie-Debrah, C.; Obeng-Dankwa, K.; Toyinbo, J. O.	Combining ability and testcross performance of low N tolerant intermediate maize inbred lines under low soil nitrogen and optimal environments	Journal of Agricultural Science	Yield and Abiotic stress	Grain and Low-N tolerance	Line x tester	Inbred line	32	3	96	Not specified	4	Alpha lattice	2	Ghana	Fumesua	6° 41? 00" N	1° 28? 0" W	2014	Field	Optimal pH	Rainfed	Optimal	Optimum	timely	NA	SCA
	2020	Ribeiro, P. F.; Badu Apraku, B.; Gracen, V.; Danquah, E. Y.; Afriyie-Debrah, C.; Obeng-Dankwa, K.; Toyinbo, J. O.	Combining ability and testcross performance of low N tolerant intermediate maize inbred lines under low soil nitrogen and optimal environments	Journal of Agricultural Science	Yield and Abiotic stress	Grain and Low-N tolerance	Line x tester	Inbred line	32	3	96	Not specified	4	Alpha lattice	2	Ghana	Kwadaso	6° 43? 00" N	1° 36? 0" W	2014	Field	Optimal pH	Rainfed	Optimal	Optimum	timely	NA	SCA
26	2023	Matongera, Nakai; Ndhlela, Thokozile; van Biljon, Angeline; Kamutando, Casper N.; Labuschagne, Maryke	Combining ability and testcross performance of multi-nutrient maize under stress and non-stress environments	Frontiers in Plant Science	Nutrition	Zinc content	Line x tester	Inbred line	11	7	77	Not specified	7	Alpha lattice	2	Zimbabwe	Chidrezi	21° 1' 10" S	31° 34' 23" E	2020	Field	Optimal pH	Drought stress	Optimal	Optimum	timely	NA	SCA
	2023	Matongera, Nakai; Ndhlela, Thokozile; van Biljon, Angeline; Kamutando, Casper N.; Labuschagne, Maryke	Combining ability and testcross performance of multi-nutrient maize under stress and non-stress environments	Frontiers in Plant Science	Nutrition	Zinc content	Line x tester	Inbred line	11	7	77	Not specified	7	Alpha lattice	2	Zimbabwe	Chidrezi	21° 1' 10" S	31° 34' 23" E	2020	Field	Optimal pH	Optimum	Optimal	Optimum	timely	NA	SCA
	2023	Matongera, Nakai; Ndhlela, Thokozile; van Biljon, Angeline; Kamutando, Casper N.; Labuschagne, Maryke	Combining ability and testcross performance of multi-nutrient maize under stress and non-stress environments	Frontiers in Plant Science	Nutrition	Zinc content	Line x tester	Inbred line	11	7	77	Not specified	7	Alpha lattice	2	Zimbabwe	Chisumbanje	20° 47' 97.10" S	32° 14' 5" E	2020	Field	Optimal pH	Optimum	Optimal	Optimum	timely	NA	SCA
	2023	Matongera, Nakai; Ndhlela, Thokozile; van Biljon, Angeline; Kamutando, Casper N.; Labuschagne, Maryke	Combining ability and testcross performance of multi-nutrient maize under stress and non-stress environments	Frontiers in Plant Science	Nutrition	Zinc content	Line x tester	Inbred line	11	7	77	Not specified	7	Alpha lattice	2	Zimbabwe	Chisumbanje	20° 47' 97.10" S	32° 14' 5" E	2020	Field	Optimal pH	Optimum	Optimal	Optimum	timely	NA	SCA
	2023	Matongera, Nakai; Ndhlela, Thokozile; van Biljon, Angeline; Kamutando, Casper N.; Labuschagne, Maryke	Combining ability and testcross performance of multi-nutrient maize under stress and non-stress environments	Frontiers in Plant Science	Nutrition	Zinc content	Line x tester	Inbred line	11	7	77	Not specified	7	Alpha lattice	2	Zimbabwe	CIMMYT-Harare	17° 5' 0" S	31° 2' 0" E	2019/2020	Field	Optimal pH	Rainfed	Optimal	Low	timely	NA	SCA
	2023	Matongera, Nakai; Ndhlela, Thokozile; van Biljon, Angeline; Kamutando, Casper N.; Labuschagne, Maryke	Combining ability and testcross performance of multi-nutrient maize under stress and non-stress environments	Frontiers in Plant Science	Nutrition	Zinc content	Line x tester	Inbred line	11	7	77	Not specified	7	Alpha lattice	2	Zimbabwe	DR&SS	17° 13' 0" S	31° 3' 0" E	2019/2020	Field	Optimal pH	Rainfed	Optimal	Low	timely	NA	SCA
	2023	Matongera, Nakai; Ndhlela, Thokozile; van Biljon, Angeline; Kamutando, Casper N.; Labuschagne, Maryke	Combining ability and testcross performance of multi-nutrient maize under stress and non-stress environments	Frontiers in Plant Science	Nutrition	Zinc content	Line x tester	Inbred line	11	7	77	Not specified	7	Alpha lattice	2	Zimbabwe	ART Farm	17° 42' 0" S	31° 5' 0" E	2019/2020	Field	Optimal pH	Rainfed	Optimal	Optimum	timely	NA	SCA
	2023	Matongera, Nakai; Ndhlela, Thokozile; van Biljon, Angeline; Kamutando, Casper N.; Labuschagne, Maryke	Combining ability and testcross performance of multi-nutrient maize under stress and non-stress environments	Frontiers in Plant Science	Nutrition	Zinc content	Line x tester	Inbred line	11	7	77	Not specified	7	Alpha lattice	2	Zimbabwe	CIMMYT-Harare	17° 5' 0" S	31° 2' 0" E	2019/2020	Field	Optimal pH	Rainfed	Optimal	Optimum	timely	NA	SCA
	2023	Matongera, Nakai; Ndhlela, Thokozile; van Biljon, Angeline; Kamutando, Casper N.; Labuschagne, Maryke	Combining ability and testcross performance of multi-nutrient maize under stress and non-stress environments	Frontiers in Plant Science	Nutrition	Zinc content	Line x tester	Inbred line	11	7	77	Not specified	7	Alpha lattice	2	Zimbabwe	Gwebi	17° 41' 0" S	30° 32' 0" E	2019/2020	Field	Optimal pH	Rainfed	Optimal	Optimum	timely	NA	SCA
	2023	Matongera, Nakai; Ndhlela, Thokozile; van Biljon, Angeline; Kamutando, Casper N.; Labuschagne, Maryke	Combining ability and testcross performance of multi-nutrient maize under stress and non-stress environments	Frontiers in Plant Science	Nutrition	Zinc content	Line x tester	Inbred line	11	7	77	Not specified	7	Alpha lattice	2	Zimbabwe	RARS	17° 48' 0" S	31° 3' 0" E	2019/2020	Field	Optimal pH	Rainfed	Optimal	Optimum	timely	NA	SCA
27	2023	Isaac Kodzo Amegbor, Labuschagne, Maryke T; van Biljon, Angeline; Geleta Shargie, Nemera; Tarekegne, Amsal	Combining ability estimates for quality and non-quality protein maize inbred lines for grain yield, agronomic, and quality traits	Frontiers	Yield and Nutrition	Tryptophan content	Line x tester	Inbred line	33	4	130	Not specified	Not specified	Alpha lattice	2	Zimbabwe	Bindura	17° 12' 0" S	31° 10' 0" E	2018	Field	Optimal pH	Rainfed	Optimal	Optimum	timely	NA	GCA
	2023	Isaac Kodzo Amegbor, Labuschagne, Maryke T; van Biljon, Angeline; Geleta Shargie, Nemera; Tarekegne, Amsal	Combining ability estimates for quality and non-quality protein maize inbred lines for grain yield, agronomic, and quality traits	Frontiers	Yield and Nutrition	Tryptophan content	Line x tester	Inbred line	33	4	130	Not specified	Not specified	Alpha lattice	2	South Africa	Cedara	29° 54' 0" S	30° 26' 0"E	2018	Field	Optimal pH	Rainfed	Optimal	Optimum	timely	NA	GCA
	2023	Isaac Kodzo Amegbor, Labuschagne, Maryke T; van Biljon, Angeline; Geleta Shargie, Nemera; Tarekegne, Amsal	Combining ability estimates for quality and non-quality protein maize inbred lines for grain yield, agronomic, and quality traits	Frontiers	Yield and Nutrition	Tryptophan content	Line x tester	Inbred line	33	4	130	Not specified	Not specified	Alpha lattice	2	Zimbabwe	Glendale	17°31' 0" S	31°3' 0" E	2018	Field	Optimal pH	Rainfed	Optimal	Optimum	timely	NA	GCA
	2023	Isaac Kodzo Amegbor, Labuschagne, Maryke T; van Biljon, Angeline; Geleta Shargie, Nemera; Tarekegne, Amsal	Combining ability estimates for quality and non-quality protein maize inbred lines for grain yield, agronomic, and quality traits	Frontiers	Yield and Nutrition	Tryptophan content	Line x tester	Inbred line	33	4	130	Not specified	Not specified	Alpha lattice	2	Zimbabwe	Gwebi	17°13' 0" S	31° 0' 0" E	2018	Field	Optimal pH	Rainfed	Optimal	Optimum	timely	NA	GCA
	2023	Isaac Kodzo Amegbor, Labuschagne, Maryke T; van Biljon, Angeline; Geleta Shargie, Nemera; Tarekegne, Amsal	Combining ability estimates for quality and non-quality protein maize inbred lines for grain yield, agronomic, and quality traits	Frontiers	Yield and Nutrition	Tryptophan content	Line x tester	Inbred line	33	4	130	Not specified	Not specified	Alpha lattice	2	Zimbabwe	Harare	17°46' 0" S	31°02' 0" E	2018	Field	Optimal pH	Rainfed	Optimal	Optimum	timely	NA	GCA
	2023	Isaac Kodzo Amegbor, Labuschagne, Maryke T; van Biljon, Angeline; Geleta Shargie, Nemera; Tarekegne, Amsal	Combining ability estimates for quality and non-quality protein maize inbred lines for grain yield, agronomic, and quality traits	Frontiers	Yield and Nutrition	Tryptophan content	Line x tester	Inbred line	33	4	130	Not specified	Not specified	Alpha lattice	2	Zimbabwe	Harare-misting	17°46' 0" S	31°02' 0" E	2018	Field	Optimal pH	Rainfed	Optimal	Optimum	timely	NA	GCA
	2023	Isaac Kodzo Amegbor, Labuschagne, Maryke T; van Biljon, Angeline; Geleta Shargie, Nemera; Tarekegne, Amsal	Combining ability estimates for quality and non-quality protein maize inbred lines for grain yield, agronomic, and quality traits	Frontiers	Yield and Nutrition	Tryptophan content	Line x tester	Inbred line	33	4	130	Not specified	Not specified	Alpha lattice	2	Zimbabwe	Lionsdel	17° 25' 0" S	30° 02' 0" E	2018	Field	Optimal pH	Rainfed	Optimal	Optimum	timely	NA	GCA
	2023	Isaac Kodzo Amegbor, Labuschagne, Maryke T; van Biljon, Angeline; Geleta Shargie, Nemera; Tarekegne, Amsal	Combining ability estimates for quality and non-quality protein maize inbred lines for grain yield, agronomic, and quality traits	Frontiers	Yield and Nutrition	Tryptophan content	Line x tester	Inbred line	33	4	130	Not specified	Not specified	Alpha lattice	2	South Africa	Potchefstroom R8-18	26° 44' 24" S	24° 04' 48" E	2018	Field	Optimal pH	Rainfed	Optimal	Optimum	timely	NA	GCA
	2023	Isaac Kodzo Amegbor, Labuschagne, Maryke T; van Biljon, Angeline; Geleta Shargie, Nemera; Tarekegne, Amsal	Combining ability estimates for quality and non-quality protein maize inbred lines for grain yield, agronomic, and quality traits	Frontiers	Yield and Nutrition	Tryptophan content	Line x tester	Inbred line	33	4	130	Not specified	Not specified	Alpha lattice	2	South Africa	Potchefstroom TB8-18	26° 44' 24" S	24° 04' 48" E	2018	Field	Optimal pH	Rainfed	Optimal	Optimum	timely	NA	GCA
	2023	Isaac Kodzo Amegbor, Labuschagne, Maryke T; van Biljon, Angeline; Geleta Shargie, Nemera; Tarekegne, Amsal	Combining ability estimates for quality and non-quality protein maize inbred lines for grain yield, agronomic, and quality traits	Frontiers	Yield and Nutrition	Tryptophan content	Line x tester	Inbred line	33	4	130	Not specified	Not specified	Alpha lattice	2	Zimbabwe	Rattrey-Arnold	17° 67' 0" S	31° 17' 0" E	2018	Field	Optimal pH	Rainfed	Optimal	Optimum	timely	NA	GCA
	2023	Isaac Kodzo Amegbor, Labuschagne, Maryke T; van Biljon, Angeline; Geleta Shargie, Nemera; Tarekegne, Amsal	Combining ability estimates for quality and non-quality protein maize inbred lines for grain yield, agronomic, and quality traits	Frontiers	Yield and Nutrition	Tryptophan content	Line x tester	Inbred line	33	4	130	Not specified	Not specified	Alpha lattice	2	South Africa	Cedara	29° 54' 0" S	30° 26' 0"E	2019	Field	Optimal pH	Rainfed	Optimal	Optimum	timely	NA	GCA
	2023	Isaac Kodzo Amegbor, Labuschagne, Maryke T; van Biljon, Angeline; Geleta Shargie, Nemera; Tarekegne, Amsal	Combining ability estimates for quality and non-quality protein maize inbred lines for grain yield, agronomic, and quality traits	Frontiers	Yield and Nutrition	Tryptophan content	Line x tester	Inbred line	33	4	130	Not specified	Not specified	Alpha lattice	2	Zimbabwe	Glendale	17°31' 0" S	31°3' 0" E	2019	Field	Optimal pH	Rainfed	Optimal	Optimum	timely	NA	GCA
	2023	Isaac Kodzo Amegbor, Labuschagne, Maryke T; van Biljon, Angeline; Geleta Shargie, Nemera; Tarekegne, Amsal	Combining ability estimates for quality and non-quality protein maize inbred lines for grain yield, agronomic, and quality traits	Frontiers	Yield and Nutrition	Tryptophan content	Line x tester	Inbred line	33	4	130	Not specified	Not specified	Alpha lattice	2	South Africa	Potchefstroom 2019	26° 44' 24" S	24° 04' 48" E	2019	Field	Optimal pH	Rainfed	Optimal	Optimum	timely	NA	GCA
28	2025	Nuambote-Yobila, Ovide; Bruce, Anani Y.; Makumbi, Dan; Ogola, Gerphas O.; Marangu, Charles; Beyene, Yoseph; Mahungu, Nzola Meso; Prasanna, Boddupalli M.; Marion-Poll, Frédéric; Calatayud, Paul André	Combining ability for resistance to fall armyworm, Spodoptera frugiperda in tropical maize inbred lines	Phytoparasitica	Biotic stress	Fall armyworm Resistance	Full-Diallel	Inbred line	4	4	12	4	Not specified	Randomized Complete block	3	Kenya	Kiboko	2° 15' S	37° 75' E	2022	Screenhouse	Optimal pH	Optimum	Optimal	Optimum	timely	Artificial FAW infestation	GCA
29	2020	Nasser, Laouali M.; Badu-Apraku, Baffour; Gracen, Vernon E.; Mafouasson, Hortense N.A.	Combining ability of early-maturing yellow maize inbreds under combined drought and heat stress and well-watered environments	Agronomy	Abiotic stress	Drought and Heat tolerance	Half-Diallel	Inbred line	15	15	105	Not specified	5	Randomized Complete block	2	Niger	FESA Seed Co	13° 39' 0" N	7° 4' 0" E	2013	Field	Optimal pH	Rainfed	Optimal	Optimum	timely	NA	GCA
	2020	Nasser, Laouali M.; Badu-Apraku, Baffour; Gracen, Vernon E.; Mafouasson, Hortense N.A.	Combining ability of early-maturing yellow maize inbreds under combined drought and heat stress and well-watered environments	Agronomy	Abiotic stress	Drought and Heat tolerance	Half-Diallel	Inbred line	15	15	105	Not specified	5	Randomized Complete block	2	Niger	Konni	13° 47' 0" N	5° 14' 0" E	2013	Field	Optimal pH	Optimum	Optimal	Optimum	timely	NA	GCA
	2020	Nasser, Laouali M.; Badu-Apraku, Baffour; Gracen, Vernon E.; Mafouasson, Hortense N.A.	Combining ability of early-maturing yellow maize inbreds under combined drought and heat stress and well-watered environments	Agronomy	Abiotic stress	Drought and Heat tolerance	Half-Diallel	Inbred line	15	15	105	Not specified	5	Randomized Complete block	2	Niger	Maradi	13° 26' 0" N	7° 6' 0" E	2013	Field	Optimal pH	Optimum	Optimal	Optimum	timely	NA	GCA
	2020	Nasser, Laouali M.; Badu-Apraku, Baffour; Gracen, Vernon E.; Mafouasson, Hortense N.A.	Combining ability of early-maturing yellow maize inbreds under combined drought and heat stress and well-watered environments	Agronomy	Abiotic stress	Drought and Heat tolerance	Half-Diallel	Inbred line	15	15	105	Not specified	5	Randomized Complete block	2	Niger	Maradi	13° 26' 0" N	7° 6' 0" E	2013	Field	Optimal pH	Rainfed	Optimal	Optimum	timely	NA	GCA
	2020	Nasser, Laouali M.; Badu-Apraku, Baffour; Gracen, Vernon E.; Mafouasson, Hortense N.A.	Combining ability of early-maturing yellow maize inbreds under combined drought and heat stress and well-watered environments	Agronomy	Abiotic stress	Drought and Heat tolerance	Half-Diallel	Inbred line	15	15	105	Not specified	5	Randomized Complete block	2	Niger	Konni	13° 47' 0" N	5° 14' 0" E	2012/2014	Field	Optimal pH	Combinned heat and Drought stress	Optimal	Optimum	timely	NA	GCA
	2020	Nasser, Laouali M.; Badu-Apraku, Baffour; Gracen, Vernon E.; Mafouasson, Hortense N.A.	Combining ability of early-maturing yellow maize inbreds under combined drought and heat stress and well-watered environments	Agronomy	Abiotic stress	Drought and Heat tolerance	Half-Diallel	Inbred line	15	15	105	Not specified	5	Randomized Complete block	2	Niger	Maradi	13° 26' 0" N	7° 6' 0" E	2012/2014	Field	Optimal pH	Combinned heat and Drought stress	Optimal	Optimum	timely	NA	GCA
	2020	Nasser, Laouali M.; Badu-Apraku, Baffour; Gracen, Vernon E.; Mafouasson, Hortense N.A.	Combining ability of early-maturing yellow maize inbreds under combined drought and heat stress and well-watered environments	Agronomy	Abiotic stress	Drought and Heat tolerance	Half-Diallel	Inbred line	15	15	105	Not specified	5	Randomized Complete block	2	Niger	Maradi	13° 26' 0" N	7° 6' 0" E	2012/2014	Field	Optimal pH	Combinned heat and Drought stress	Optimal	Optimum	timely	NA	GCA
	2020	Nasser, Laouali M.; Badu-Apraku, Baffour; Gracen, Vernon E.; Mafouasson, Hortense N.A.	Combining ability of early-maturing yellow maize inbreds under combined drought and heat stress and well-watered environments	Agronomy	Abiotic stress	Drought and Heat tolerance	Half-Diallel	Inbred line	15	15	105	Not specified	5	Randomized Complete block	2	Niger	Konni	13° 47' 0" N	5° 14' 0" E	2013/2014	Field	Optimal pH	Combinned heat and Drought stress	Optimal	Optimum	timely	NA	GCA
30	2020	Amegbor, Isaac K.; Badu-Apraku, Baffour; Adu, Gloria B.; Adjebeng-Danquah, Joseph; Toyinbo, Johnson	Combining Ability of Extra-Early Maize Inbreds Derived from a Cross between Maize and Zea diploperennis and Hybrid Performance under Contrasting Environments	Agronomy	Abiotic stress	Drought	Line x tester	Inbred line	63	4	252	Not specified	4	Alpha lattice	2	Nigeria	Bagauda	12° 0' 0" N	8° 22' 0" E	2014	Field	Optimal pH	Optimum	Optimal	Optimum	timely	NA	GCA
	2020	Amegbor, Isaac K.; Badu-Apraku, Baffour; Adu, Gloria B.; Adjebeng-Danquah, Joseph; Toyinbo, Johnson	Combining Ability of Extra-Early Maize Inbreds Derived from a Cross between Maize and Zea diploperennis and Hybrid Performance under Contrasting Environments	Agronomy	Abiotic stress	Drought	Line x tester	Inbred line	63	4	252	Not specified	4	Alpha lattice	2	Nigeria	Ikenne	6° 53' 0" N	3° 42' 0" E	2014	Field	Optimal pH	Optimum	Optimal	Optimum	timely	NA	GCA
	2020	Amegbor, Isaac K.; Badu-Apraku, Baffour; Adu, Gloria B.; Adjebeng-Danquah, Joseph; Toyinbo, Johnson	Combining Ability of Extra-Early Maize Inbreds Derived from a Cross between Maize and Zea diploperennis and Hybrid Performance under Contrasting Environments	Agronomy	Abiotic stress	Drought	Line x tester	Inbred line	63	4	252	Not specified	4	Alpha lattice	2	Nigeria	Ikenne	6° 53' 0" N	3° 42' 0" E	2013/2014	Field	Optimal pH	Drought stress	Optimal	Optimum	timely	NA	GCA
	2020	Amegbor, Isaac K.; Badu-Apraku, Baffour; Adu, Gloria B.; Adjebeng-Danquah, Joseph; Toyinbo, Johnson	Combining Ability of Extra-Early Maize Inbreds Derived from a Cross between Maize and Zea diploperennis and Hybrid Performance under Contrasting Environments	Agronomy	Abiotic stress	Drought	Line x tester	Inbred line	63	4	252	Not specified	4	Alpha lattice	2	Nigeria	Ikenne	6° 53' 0" N	3° 42' 0" E	2014/2015	Field	Optimal pH	Drought stress	Optimal	Optimum	timely	NA	GCA
31	2020	Oyekale, Solomon A.; Badu-Apraku, B.; Adetimirin, Victor O.	Combining ability of extra-early maize inbreds derived from a cross between maize and zea diploperennis and hybrid performance under contrasting environments	Crop Science	Abiotic and BIotic stress	Striga Resistance and Low-N tolerance	North Carolina II	Inbred line	30	5	150	Not specified	6	Alpha lattice	2	Nigeria	Mokwa	9° 18' 0" N	5° 04' 0" E	2016	Field	Optimal pH	Rainfed	Optimal	Delayed	delay	Artificial Striga infestation	GCA
	2020	Oyekale, Solomon A.; Badu-Apraku, B.; Adetimirin, Victor O.	Combining ability of extra-early maize inbreds derived from a cross between maize and zea diploperennis and hybrid performance under contrasting environments	Crop Science	Abiotic and BIotic stress	Striga Resistance and Low-N tolerance	North Carolina II	Inbred line	30	5	150	Not specified	6	Alpha lattice	2	Nigeria	Ile-Ife	7° 28' 0" N	4° 33' 0" E	2016	Field	Optimal pH	Rainfed	Optimal	Low	timely	NA	GCA
	2020	Oyekale, Solomon A.; Badu-Apraku, B.; Adetimirin, Victor O.	Combining ability of extra-early maize inbreds derived from a cross between maize and zea diploperennis and hybrid performance under contrasting environments	Crop Science	Abiotic and BIotic stress	Striga Resistance and Low-N tolerance	North Carolina II	Inbred line	30	5	150	Not specified	6	Alpha lattice	2	Nigeria	Mokwa	9° 18' 0" N	5° 04' 0" E	2016	Field	Optimal pH	Rainfed	Optimal	Low	timely	NA	GCA
	2020	Oyekale, Solomon A.; Badu-Apraku, B.; Adetimirin, Victor O.	Combining ability of extra-early maize inbreds derived from a cross between maize and zea diploperennis and hybrid performance under contrasting environments	Crop Science	Abiotic and BIotic stress	Striga Resistance and Low-N tolerance	North Carolina II	Inbred line	30	5	150	Not specified	6	Alpha lattice	2	Nigeria	Ile-Ife	7° 28' 0" N	4° 33' 0" E	2016	Field	Optimal pH	Rainfed	Optimal	Optimum	timely	NA	GCA
	2020	Oyekale, Solomon A.; Badu-Apraku, B.; Adetimirin, Victor O.	Combining ability of extra-early maize inbreds derived from a cross between maize and zea diploperennis and hybrid performance under contrasting environments	Crop Science	Abiotic and BIotic stress	Striga Resistance and Low-N tolerance	North Carolina II	Inbred line	30	5	150	Not specified	6	Alpha lattice	2	Nigeria	Mokwa	9° 18' 0" N	5° 04' 0" E	2016	Field	Optimal pH	Rainfed	Optimal	Optimum	timely	NA	GCA
	2020	Oyekale, Solomon A.; Badu-Apraku, B.; Adetimirin, Victor O.	Combining ability of extra-early maize inbreds derived from a cross between maize and zea diploperennis and hybrid performance under contrasting environments	Crop Science	Abiotic and BIotic stress	Striga Resistance and Low-N tolerance	North Carolina II	Inbred line	30	5	150	Not specified	6	Alpha lattice	2	Nigeria	Mokwa	9° 18' 0" N	5° 04' 0" E	2017	Field	Optimal pH	Rainfed	Optimal	Delayed	delay	Artificial Striga infestation	GCA
	2020	Oyekale, Solomon A.; Badu-Apraku, B.; Adetimirin, Victor O.	Combining ability of extra-early maize inbreds derived from a cross between maize and zea diploperennis and hybrid performance under contrasting environments	Crop Science	Abiotic and BIotic stress	Striga Resistance and Low-N tolerance	North Carolina II	Inbred line	30	5	150	Not specified	6	Alpha lattice	2	Nigeria	Mokwa	9° 18' 0" N	5° 04' 0" E	2017	Field	Optimal pH	Rainfed	Optimal	Low	timely	Non-Striga infestation	GCA
	2020	Oyekale, Solomon A.; Badu-Apraku, B.; Adetimirin, Victor O.	Combining ability of extra-early maize inbreds derived from a cross between maize and zea diploperennis and hybrid performance under contrasting environments	Crop Science	Abiotic and BIotic stress	Striga Resistance and Low-N tolerance	North Carolina II	Inbred line	30	5	150	Not specified	6	Alpha lattice	2	Nigeria	Mokwa	9° 18' 0" N	5° 04' 0" E	2017	Field	Optimal pH	Rainfed	Optimal	Optimum	timely	Non-Striga infestation	GCA
32	2023	Makinde, Solomon Akinyemi; Badu-Apraku, Baffour; Ariyo, Omolayo Johnson; Porbeni, Justina Boloebi	Combining ability of extra-early maturing provitamin A maize (Zea mays L.) inbred lines and performance of derived hybrids under Striga hermonthica infestation and low soil nitrogen	PLoS ONE	Abiotic and BIotic stress	Striga Resistance and Low-N tolerance	North Carolina II	Inbred line	30	5	150	Not specified	6	Alpha lattice	2	Nigeria	Abuja	9° 16' 0" N	7° 20' 0" E	2018	Field	Optimal pH	Rainfed	Optimal	Delayed	delay	Artificial Striga infestation	GCA
	2023	Makinde, Solomon Akinyemi; Badu-Apraku, Baffour; Ariyo, Omolayo Johnson; Porbeni, Justina Boloebi	Combining ability of extra-early maturing provitamin A maize (Zea mays L.) inbred lines and performance of derived hybrids under Striga hermonthica infestation and low soil nitrogen	PLoS ONE	Abiotic and BIotic stress	Striga Resistance and Low-N tolerance	North Carolina II	Inbred line	30	5	150	Not specified	6	Alpha lattice	2	Nigeria	Mokwa	9° 18' 0" N	5° 04' 0" E	2018	Field	Optimal pH	Rainfed	Optimal	Delayed	delay	Artificial Striga infestation	GCA
	2023	Makinde, Solomon Akinyemi; Badu-Apraku, Baffour; Ariyo, Omolayo Johnson; Porbeni, Justina Boloebi	Combining ability of extra-early maturing provitamin A maize (Zea mays L.) inbred lines and performance of derived hybrids under Striga hermonthica infestation and low soil nitrogen	PLoS ONE	Abiotic and BIotic stress	Striga Resistance and Low-N tolerance	North Carolina II	Inbred line	30	5	150	Not specified	6	Alpha lattice	2	Nigeria	Ile-Ife	7° 28' 0" N	4° 33' 0" E	2018	Field	Optimal pH	Rainfed	Optimal	Low	timely	Non-Striga infestation	GCA
	2023	Makinde, Solomon Akinyemi; Badu-Apraku, Baffour; Ariyo, Omolayo Johnson; Porbeni, Justina Boloebi	Combining ability of extra-early maturing provitamin A maize (Zea mays L.) inbred lines and performance of derived hybrids under Striga hermonthica infestation and low soil nitrogen	PLoS ONE	Abiotic and BIotic stress	Striga Resistance and Low-N tolerance	North Carolina II	Inbred line	30	5	150	Not specified	6	Alpha lattice	2	Nigeria	Mokwa	9° 18' 0" N	5° 04' 0" E	2018	Field	Optimal pH	Rainfed	Optimal	Low	timely	Non-Striga infestation	GCA
	2023	Makinde, Solomon Akinyemi; Badu-Apraku, Baffour; Ariyo, Omolayo Johnson; Porbeni, Justina Boloebi	Combining ability of extra-early maturing provitamin A maize (Zea mays L.) inbred lines and performance of derived hybrids under Striga hermonthica infestation and low soil nitrogen	PLoS ONE	Abiotic and BIotic stress	Striga Resistance and Low-N tolerance	North Carolina II	Inbred line	30	5	150	Not specified	6	Alpha lattice	2	Nigeria	Mokwa	9° 18' 0" N	5° 04' 0" E	2018	Field	Optimal pH	Rainfed	Optimal	Low	timely	Non-Striga infestation	GCA
	2023	Makinde, Solomon Akinyemi; Badu-Apraku, Baffour; Ariyo, Omolayo Johnson; Porbeni, Justina Boloebi	Combining ability of extra-early maturing provitamin A maize (Zea mays L.) inbred lines and performance of derived hybrids under Striga hermonthica infestation and low soil nitrogen	PLoS ONE	Abiotic and BIotic stress	Striga Resistance and Low-N tolerance	North Carolina II	Inbred line	30	5	150	Not specified	6	Alpha lattice	2	Nigeria	Abuja	9° 16' 0" N	7° 20' 0" E	2018	Field	Optimal pH	Rainfed	Optimal	Optimum	timely	Non-Striga infestation	GCA
	2023	Makinde, Solomon Akinyemi; Badu-Apraku, Baffour; Ariyo, Omolayo Johnson; Porbeni, Justina Boloebi	Combining ability of extra-early maturing provitamin A maize (Zea mays L.) inbred lines and performance of derived hybrids under Striga hermonthica infestation and low soil nitrogen	PLoS ONE	Abiotic and BIotic stress	Striga Resistance and Low-N tolerance	North Carolina II	Inbred line	30	5	150	Not specified	6	Alpha lattice	2	Nigeria	Ile-Ife	7° 28' 0" N	4° 33' 0" E	2018	Field	Optimal pH	Rainfed	Optimal	Optimum	timely	Non-Striga infestation	GCA
	2023	Makinde, Solomon Akinyemi; Badu-Apraku, Baffour; Ariyo, Omolayo Johnson; Porbeni, Justina Boloebi	Combining ability of extra-early maturing provitamin A maize (Zea mays L.) inbred lines and performance of derived hybrids under Striga hermonthica infestation and low soil nitrogen	PLoS ONE	Abiotic and BIotic stress	Striga Resistance and Low-N tolerance	North Carolina II	Inbred line	30	5	150	Not specified	6	Alpha lattice	2	Nigeria	Mokwa	9° 18' 0" N	5° 04' 0" E	2019	Field	Optimal pH	Rainfed	Optimal	Delayed	delay	Artificial Striga infestation	GCA
	2023	Makinde, Solomon Akinyemi; Badu-Apraku, Baffour; Ariyo, Omolayo Johnson; Porbeni, Justina Boloebi	Combining ability of extra-early maturing provitamin A maize (Zea mays L.) inbred lines and performance of derived hybrids under Striga hermonthica infestation and low soil nitrogen	PLoS ONE	Abiotic and BIotic stress	Striga Resistance and Low-N tolerance	North Carolina II	Inbred line	30	5	150	Not specified	6	Alpha lattice	2	Nigeria	Mokwa	9° 18' 0" N	5° 04' 0" E	2019	Field	Optimal pH	Rainfed	Optimal	Optimum	timely	Non-Striga infestation	GCA
	2023	Makinde, Solomon Akinyemi; Badu-Apraku, Baffour; Ariyo, Omolayo Johnson; Porbeni, Justina Boloebi	Combining ability of extra-early maturing provitamin A maize (Zea mays L.) inbred lines and performance of derived hybrids under Striga hermonthica infestation and low soil nitrogen	PLoS ONE	Abiotic and BIotic stress	Striga Resistance and Low-N tolerance	North Carolina II	Inbred line	30	5	150	Not specified	6	Alpha lattice	2	Nigeria	Mokwa	9° 18' 0" N	5° 04' 0" E	2019	Field	Optimal pH	Rainfed	Optimal	Optimum	timely	Non-Striga infestation	GCA
33	2021	Kasoma, Chapwa; Shimelis, Hussein; Laing, Mark D.; Shayanowako, Admire; Mathew, Isack	Combining ability of maize genotypes for fall armyworm (Spodoptera frugiperda J.E. Smith) resistance, yield and yield-related traits	Crop Protection	Biotic stress	Fall armyworm Resistance	Line x tester	Inbred line	12	5	60	17	2	Alpha lattice	2	Zambia	Chiawa	15° 23' 40.6" S	28° 20' 13.6" E	2019/2020	Field	Optimal pH	Optimum	Optimal	Optimum	timely	Natural FAW-infestation	SCA
	2021	Kasoma, Chapwa; Shimelis, Hussein; Laing, Mark D.; Shayanowako, Admire; Mathew, Isack	Combining ability of maize genotypes for fall armyworm (Spodoptera frugiperda J.E. Smith) resistance, yield and yield-related traits	Crop Protection	Biotic stress	Fall armyworm Resistance	Line x tester	Inbred line	12	5	60	17	2	Alpha lattice	2	Zambia	Luzaka	15° 56' 35.2" S	28° 54' 57.2" E	2019/2020	Field	Optimal pH	Optimum	Optimal	Optimum	timely	Natural FAW-infestation	SCA
	2021	Kasoma, Chapwa; Shimelis, Hussein; Laing, Mark D.; Shayanowako, Admire; Mathew, Isack	Combining ability of maize genotypes for fall armyworm (Spodoptera frugiperda J.E. Smith) resistance, yield and yield-related traits	Crop Protection	Biotic stress	Fall armyworm Resistance	Line x tester	Inbred line	12	5	60	17	2	Alpha lattice	2	Zambia	Mount Makulu	14° 57' 57.2" S	28° 06' 06.8" E	2019/2020	Field	Optimal pH	Optimum	Optimal	Optimum	timely	Natural FAW-infestation	SCA
34	2020	Getachew, Gemechu; Ngozi, E. Abu	Combining ability of maize inbred lines (Zea mays L.) for yields in mid altitude sub-humid Agroecology of Ethiopia	African Journal of Plant Science	Yield	Grain	Line x tester	Inbred line	13	2	26	15	2	Alpha lattice	2	Ethiopia	Bako	9°6' 0" N	37° 09' 0" E	2018	Field	Optimal pH	Rainfed	Optimal	Optimum	timely	NA	GCA
35	2020	Chiuta, Nyasha E.; Mutengwa, Charles S.	Combining ability of quality protein maize inbred lines for yield and morpho-agronomic traits under optimum as well as combined drought and heat-stressed conditions	Agronomy	Yield and Abiotic stress	Grain and Combined Heat and Drought tolerance	North Carolina II	Inbred line	4	6	24	Not specified	1	Alpha lattice	3	South Africa	Alice	32° 46' 0" S	26° 50' 0" E	2015	Field	Optimal pH	Combinned heat and Drought stress	Optimal	Optimum	timely	NA	SCA
36	2022	Belay, Nigus	Combining Ability Studies from Line x Tester Mating Design for Grain Yield and Its Related Traits of Mid-Altitude Maize Inbred Lines	International Journal of Food Science and Agriculture	Yield	Grain	Line x tester	Inbred line	15	2	30	Not specified	2	Alpha lattice	2	Ethiopia	Pawe	11° 15' 0" N	36° 05' 0" E	2010	Field	Optimal pH	Rainfed	Optimal	Optimum	timely	NA	GCA
37	2021	Yadesa, Lemi Mideksa; Alamerew, Sentayehu; Tadesse, Berhanu	Combining Ability Study for Grain Yield and Agronomic Traits of Quality Protein Maize (Zea mays L.) Inbred Lines Adapted to Mid-Altitude Agroecology of Ethiopia	Agro Bali : Agricultural Journal	Yield	Grain	Line x tester	Inbred line	9	4	36	13		Alpha lattice	3	Ethiopia	Bako	9°6' 0" N	37° 09' 0" E	2018	Field	Optimal pH	Rainfed	Optimal	Optimum	timely	NA	GCA
38	2021	Maphumulo, Siphesihle; Derera, John; Sibiya, Julia; Mathew, Isack	Combining ability, gene action and heterosis analyses of maize lines that were developed for maize streak virus resistance and acidic soil tolerance	Euphytica	Abiotic and BIotic stress	Maize Streak resistance and Acidic soil tolerance	North Carolina II	Inbred line	10	10	99	Not specified	21	Alpha lattice	2	South Africa	Cedara	29° 54' 0" S	30° 26' 0"E	2016/2017	Field	Optimal pH	Rainfed	Optimal	Optimum	timely	Natural (High) MSV pressure	SCA
	2021	Maphumulo, Siphesihle; Derera, John; Sibiya, Julia; Mathew, Isack	Combining ability, gene action and heterosis analyses of maize lines that were developed for maize streak virus resistance and acidic soil tolerance	Euphytica	Abiotic and BIotic stress	Maize Streak resistance and Acidic soil tolerance	North Carolina II	Inbred line	10	10	99	Not specified	21	Alpha lattice	2	South Africa	Makhathini	27° 23' 24" S	32° 06' 0"E	2016/2017	Field	Optimal pH	Rainfed	Optimal	Optimum	timely	Natural (Low) MSV pressure	SCA
	2021	Maphumulo, Siphesihle; Derera, John; Sibiya, Julia; Mathew, Isack	Combining ability, gene action and heterosis analyses of maize lines that were developed for maize streak virus resistance and acidic soil tolerance	Euphytica	Abiotic and BIotic stress	Maize Streak resistance and Acidic soil tolerance	North Carolina II	Inbred line	10	10	99	Not specified	21	Alpha lattice	2	South Africa	Ukulinga	29° 32' 0" S	30° 16' 0" E	2016/2017	Field	Optimal pH	Rainfed	Optimal	Optimum	timely	Natural (Low) MSV pressure	SCA
	2021	Maphumulo, Siphesihle; Derera, John; Sibiya, Julia; Mathew, Isack	Combining ability, gene action and heterosis analyses of maize lines that were developed for maize streak virus resistance and acidic soil tolerance	Euphytica	Abiotic and BIotic stress	Maize Streak resistance and Acidic soil tolerance	North Carolina II	Inbred line	10	10	99	Not specified	21	Alpha lattice	2	South Africa	Cedara	29° 54' 0" S	30° 26' 0"E	2017/2018	Field	Optimal pH	Rainfed	Optimal	Optimum	timely	Natural (High) MSV pressure	SCA
	2021	Maphumulo, Siphesihle; Derera, John; Sibiya, Julia; Mathew, Isack	Combining ability, gene action and heterosis analyses of maize lines that were developed for maize streak virus resistance and acidic soil tolerance	Euphytica	Abiotic and BIotic stress	Maize Streak resistance and Acidic soil tolerance	North Carolina II	Inbred line	10	10	99	Not specified	21	Alpha lattice	2	South Africa	Dundee	28° 07' 48" S	30° 15' 36"E	2017/2018	Field	Optimal pH	Rainfed	Optimal	Optimum	timely	Natural (High) MSV pressure	SCA
	2021	Maphumulo, Siphesihle; Derera, John; Sibiya, Julia; Mathew, Isack	Combining ability, gene action and heterosis analyses of maize lines that were developed for maize streak virus resistance and acidic soil tolerance	Euphytica	Abiotic and BIotic stress	Maize Streak resistance and Acidic soil tolerance	North Carolina II	Inbred line	10	10	99	Not specified	21	Alpha lattice	2	South Africa	Potchefstroom	26° 44' 24" S	24° 04' 48" E	2017/2018	Field	Optimal pH	Rainfed	Optimal	Optimum	timely	Natural (Low) MSV pressure	SCA
	2021	Maphumulo, Siphesihle; Derera, John; Sibiya, Julia; Mathew, Isack	Combining ability, gene action and heterosis analyses of maize lines that were developed for maize streak virus resistance and acidic soil tolerance	Euphytica	Abiotic and BIotic stress	Maize Streak resistance and Acidic soil tolerance	North Carolina II	Inbred line	10	10	99	Not specified	21	Alpha lattice	2	Zimbabwe	Rattrey-Arnold	17° 67' 0" S	31° 17' 0" E	2017/2018	Field	Optimal pH	Rainfed	Optimal	Optimum	timely	Natural (High) MSV pressure	SCA
	2021	Maphumulo, Siphesihle; Derera, John; Sibiya, Julia; Mathew, Isack	Combining ability, gene action and heterosis analyses of maize lines that were developed for maize streak virus resistance and acidic soil tolerance	Euphytica	Abiotic and BIotic stress	Maize Streak resistance and Acidic soil tolerance	North Carolina II	Inbred line	10	10	99	Not specified	21	Alpha lattice	2	Zimbabwe	Stapleford Research centre	17° 48' 0" S	31° 2' 0" E	2017/2018	Field	Optimal pH	Rainfed	Optimal	Optimum	timely	Natural (High) MSV pressure	SCA
39	2023	Priscilla, Francisco Ribeiro; Charles, Afriyie-Debrah; Allen, Oppong; Maxwell, Darko Asante; Eric, Baffoe; Desmond, Darko Asiedu; Matilda, Bissah; Emmanuel, Acquah; Kwadwo, Adofo	Comparison of the effectiveness of heterotic grouping methods in classifying intermediate maturing maize (Zea mays L.) inbred lines under stressful and non-stressful environments	African Journal of Agricultural Research	Yield	Grain	Line x tester	Inbred line	32	3	96	Not specified	4	Alpha lattice	2	Ghana	Ejura	7° 23' 0" N	1° 21' 0" E	no record	Field	Optimal pH	Rainfed	Optimal	Low	timely	NA	SCA
	2023	Priscilla, Francisco Ribeiro; Charles, Afriyie-Debrah; Allen, Oppong; Maxwell, Darko Asante; Eric, Baffoe; Desmond, Darko Asiedu; Matilda, Bissah; Emmanuel, Acquah; Kwadwo, Adofo	Comparison of the effectiveness of heterotic grouping methods in classifying intermediate maturing maize (Zea mays L.) inbred lines under stressful and non-stressful environments	African Journal of Agricultural Research	Yield	Grain	Line x tester	Inbred line	32	3	96	Not specified	4	Alpha lattice	2	Ghana	Fumesua	6°41? 00" N	1°28? W	no record	Field	Optimal pH	Rainfed	Optimal	Low	timely	NA	SCA
	2023	Priscilla, Francisco Ribeiro; Charles, Afriyie-Debrah; Allen, Oppong; Maxwell, Darko Asante; Eric, Baffoe; Desmond, Darko Asiedu; Matilda, Bissah; Emmanuel, Acquah; Kwadwo, Adofo	Comparison of the effectiveness of heterotic grouping methods in classifying intermediate maturing maize (Zea mays L.) inbred lines under stressful and non-stressful environments	African Journal of Agricultural Research	Yield	Grain	Line x tester	Inbred line	32	3	96	Not specified	4	Alpha lattice	2	Ghana	Kwadaso	6° 43? 00" N	1° 36? 0" W	no record	Field	Optimal pH	Rainfed	Optimal	Low	timely	NA	SCA
	2023	Priscilla, Francisco Ribeiro; Charles, Afriyie-Debrah; Allen, Oppong; Maxwell, Darko Asante; Eric, Baffoe; Desmond, Darko Asiedu; Matilda, Bissah; Emmanuel, Acquah; Kwadwo, Adofo	Comparison of the effectiveness of heterotic grouping methods in classifying intermediate maturing maize (Zea mays L.) inbred lines under stressful and non-stressful environments	African Journal of Agricultural Research	Yield	Grain	Line x tester	Inbred line	32	3	96	Not specified	4	Alpha lattice	2	Ghana	Ejura	7° 23' 0" N	1° 21' 0" E	no record	Field	Optimal pH	Rainfed	Optimal	Optimum	timely	NA	SCA
	2023	Priscilla, Francisco Ribeiro; Charles, Afriyie-Debrah; Allen, Oppong; Maxwell, Darko Asante; Eric, Baffoe; Desmond, Darko Asiedu; Matilda, Bissah; Emmanuel, Acquah; Kwadwo, Adofo	Comparison of the effectiveness of heterotic grouping methods in classifying intermediate maturing maize (Zea mays L.) inbred lines under stressful and non-stressful environments	African Journal of Agricultural Research	Yield	Grain	Line x tester	Inbred line	32	3	96	Not specified	4	Alpha lattice	2	Ghana	Fumesua	6°41? 00" N	1°28? W	no record	Field	Optimal pH	Rainfed	Optimal	Optimum	timely	NA	SCA
	2023	Priscilla, Francisco Ribeiro; Charles, Afriyie-Debrah; Allen, Oppong; Maxwell, Darko Asante; Eric, Baffoe; Desmond, Darko Asiedu; Matilda, Bissah; Emmanuel, Acquah; Kwadwo, Adofo	Comparison of the effectiveness of heterotic grouping methods in classifying intermediate maturing maize (Zea mays L.) inbred lines under stressful and non-stressful environments	African Journal of Agricultural Research	Yield	Grain	Line x tester	Inbred line	32	3	96	Not specified	4	Alpha lattice	2	Ghana	Kwadaso	6° 43? 00" N	1° 36? 0" W	no record	Field	Optimal pH	Rainfed	Optimal	Optimum	timely	NA	SCA
40	2021	Richard O.A; Chinedu E.E; Diakaridia T; Abebe M	Detection of Non-Additive Gene Action within Elite Maize Populations Evaluated in Contrasting Environments under Rainforest Ecology in Nigeria	Crop Breeding, Genetics and Genomics	Yield	Grain	Half-Diallel	OPV	14	14	91	14	3	Alpha lattice	3	Nigeria	Ile-Ife	7° 28' 0" N	4° 33' 0" E	2018	Field	Optimal pH	Rainfed	Optimal	Optimum	timely	NA	SCA
	2021	Richard O.A; Chinedu E.E; Diakaridia T; Abebe M	Detection of Non-Additive Gene Action within Elite Maize Populations Evaluated in Contrasting Environments under Rainforest Ecology in Nigeria	Crop Breeding, Genetics and Genomics	Yield	Grain	Half-Diallel	OPV	14	14	91	14	3	Alpha lattice	3	Nigeria	Ile-Ife	7° 28' 0" N	4° 33' 0" E	2018	Field	Optimal pH	Optimum	Optimal	Optimum	timely	NA	SCA
	2021	Richard O.A; Chinedu E.E; Diakaridia T; Abebe M	Detection of Non-Additive Gene Action within Elite Maize Populations Evaluated in Contrasting Environments under Rainforest Ecology in Nigeria	Crop Breeding, Genetics and Genomics	Yield	Grain	Half-Diallel	OPV	14	14	91	14	3	Alpha lattice	3	Nigeria	Ile-Ife	7° 28' 0" N	4° 33' 0" E	2018	Field	Optimal pH	Drought stress	Optimal	Optimum	timely	NA	SCA
	2021	Richard O.A; Chinedu E.E; Diakaridia T; Abebe M	Detection of Non-Additive Gene Action within Elite Maize Populations Evaluated in Contrasting Environments under Rainforest Ecology in Nigeria	Crop Breeding, Genetics and Genomics	Yield	Grain	Half-Diallel	OPV	14	14	91	14	3	Alpha lattice	3	Nigeria	Umudike	5° 29' 0" N	7° 33' 0" E	2018	Field	Optimal pH	Rainfed	Optimal	Optimum	timely	NA	SCA
	2021	Richard O.A; Chinedu E.E; Diakaridia T; Abebe M	Detection of Non-Additive Gene Action within Elite Maize Populations Evaluated in Contrasting Environments under Rainforest Ecology in Nigeria	Crop Breeding, Genetics and Genomics	Yield	Grain	Half-Diallel	OPV	14	14	91	14	3	Alpha lattice	3	Nigeria	Umudike	5° 29' 0" N	7° 33' 0" E	2018	Field	Optimal pH	Optimum	Optimal	Optimum	timely	NA	SCA
	2021	Richard O.A; Chinedu E.E; Diakaridia T; Abebe M	Detection of Non-Additive Gene Action within Elite Maize Populations Evaluated in Contrasting Environments under Rainforest Ecology in Nigeria	Crop Breeding, Genetics and Genomics	Yield	Grain	Half-Diallel	OPV	14	14	91	14	3	Alpha lattice	3	Nigeria	Umudike	5° 29' 0" N	7° 33' 0" E	2018	Field	Optimal pH	Drought stress	Optimal	Optimum	timely	NA	SCA
41	2023	Dzarma, D J; Sabo, *; And Buba, U	Diallel analysis of resistance to fusarium ear rot (Fusarium verticillioides) in maize (Zea mays L.)	Journal of Agripreneurship and Sustainable Development (JASD) www.jasd.daee.atbu.edu.ng	Biotic stress	Fusarium rot resistance	Full-Diallel	Inbred line	6	6	30	6	Not specified	Randomized Complete block	3	Nigeria	Bauchi	Not specified	Not specified	2019	Field	Optimal pH	Rainfed	Optimal	Optimum	timely	NA	GCA
	2023	Dzarma, D J; Sabo, *; And Buba, U	Diallel analysis of resistance to fusarium ear rot (Fusarium verticillioides) in maize (Zea mays L.)	Journal of Agripreneurship and Sustainable Development (JASD) www.jasd.daee.atbu.edu.ng	Biotic stress	Fusarium rot resistance	Full-Diallel	Inbred line	6	6	30	6	Not specified	Randomized Complete block	3	Nigeria	Yola	Not specified	Not specified	2019	Field	Optimal pH	Rainfed	Optimal	Optimum	timely	NA	GCA
42	2020	Zebire, Degife; Menkir, Abebe; Adetimirin, Victor; Mengesha, Wende; Meseka, Silvestro; Gedil, Melaku	Effectiveness of yellow maize testers with varying resistance reactions to striga hermonthica for evaluating the combining ability of maize inbred lines	Agronomy	Biotic stress	Striga resistance	Line x tester	Inbred line	30	3	90	Not specified	2	Alpha lattice	2	Nigeria	Abuja	9° 16' 0" N	7° 20' 0" E	2018	Field	Optimal pH	Rainfed	Optimal	Optimum	timely	Natural Striga infestation	GCA
	2020	Zebire, Degife; Menkir, Abebe; Adetimirin, Victor; Mengesha, Wende; Meseka, Silvestro; Gedil, Melaku	Effectiveness of yellow maize testers with varying resistance reactions to striga hermonthica for evaluating the combining ability of maize inbred lines	Agronomy	Biotic stress	Striga resistance	Line x tester	Inbred line	30	3	90	Not specified	2	Alpha lattice	2	Nigeria	Abuja	9° 16' 0" N	7° 20' 0" E	2018	Field	Optimal pH	Rainfed	Optimal	Optimum	timely	Non-Striga infestation	GCA
	2020	Zebire, Degife; Menkir, Abebe; Adetimirin, Victor; Mengesha, Wende; Meseka, Silvestro; Gedil, Melaku	Effectiveness of yellow maize testers with varying resistance reactions to striga hermonthica for evaluating the combining ability of maize inbred lines	Agronomy	Biotic stress	Striga resistance	Line x tester	Inbred line	30	3	90	Not specified	2	Alpha lattice	2	Nigeria	Mokwa	9° 18' 0" N	5° 04' 0" E	2018	Field	Optimal pH	Rainfed	Optimal	Optimum	timely	Natural Striga infestation	GCA
	2020	Zebire, Degife; Menkir, Abebe; Adetimirin, Victor; Mengesha, Wende; Meseka, Silvestro; Gedil, Melaku	Effectiveness of yellow maize testers with varying resistance reactions to striga hermonthica for evaluating the combining ability of maize inbred lines	Agronomy	Biotic stress	Striga resistance	Line x tester	Inbred line	30	3	90	Not specified	2	Alpha lattice	2	Nigeria	Mokwa	9° 18' 0" N	5° 04' 0" E	2018	Field	Optimal pH	Rainfed	Optimal	Optimum	timely	Non-Striga infestation	GCA
	2020	Zebire, Degife; Menkir, Abebe; Adetimirin, Victor; Mengesha, Wende; Meseka, Silvestro; Gedil, Melaku	Effectiveness of yellow maize testers with varying resistance reactions to striga hermonthica for evaluating the combining ability of maize inbred lines	Agronomy	Biotic stress	Striga resistance	Line x tester	Inbred line	30	3	90	Not specified	2	Alpha lattice	2	Nigeria	Abuja	9° 16' 0" N	7° 20' 0" E	2019	Field	Optimal pH	Rainfed	Optimal	Optimum	timely	Natural Striga infestation	GCA
	2020	Zebire, Degife; Menkir, Abebe; Adetimirin, Victor; Mengesha, Wende; Meseka, Silvestro; Gedil, Melaku	Effectiveness of yellow maize testers with varying resistance reactions to striga hermonthica for evaluating the combining ability of maize inbred lines	Agronomy	Biotic stress	Striga resistance	Line x tester	Inbred line	30	3	90	Not specified	2	Alpha lattice	2	Nigeria	Abuja	9° 16' 0" N	7° 20' 0" E	2019	Field	Optimal pH	Rainfed	Optimal	Optimum	timely	Non-Striga infestation	GCA
	2020	Zebire, Degife; Menkir, Abebe; Adetimirin, Victor; Mengesha, Wende; Meseka, Silvestro; Gedil, Melaku	Effectiveness of yellow maize testers with varying resistance reactions to striga hermonthica for evaluating the combining ability of maize inbred lines	Agronomy	Biotic stress	Striga resistance	Line x tester	Inbred line	30	3	90	Not specified	2	Alpha lattice	2	Nigeria	Mokwa	9° 18' 0" N	5° 04' 0" E	2019	Field	Optimal pH	Rainfed	Optimal	Optimum	timely	Natural Striga infestation	GCA
	2020	Zebire, Degife; Menkir, Abebe; Adetimirin, Victor; Mengesha, Wende; Meseka, Silvestro; Gedil, Melaku	Effectiveness of yellow maize testers with varying resistance reactions to striga hermonthica for evaluating the combining ability of maize inbred lines	Agronomy	Biotic stress	Striga resistance	Line x tester	Inbred line	30	3	90	Not specified	2	Alpha lattice	2	Nigeria	Mokwa	9° 18' 0" N	5° 04' 0" E	2019	Field	Optimal pH	Rainfed	Optimal	Optimum	timely	Non-Striga infestation	GCA
43	2020	Oyetunde, Oyeboade Adebiyi; Badu-Apraku, Baffour; Ariyo, Omolayo Johnson; Alake, Christopher Olusanya	Efficiencies of heterotic grouping methods for classifying early maturing maize inbred lines	Agronomy	Abiotic stress	Earliness	Line x tester	Inbred line	61	4	244	6	6	Alpha lattice	2	Nigeria	Ikenne	6° 53' 0" N	3° 42' 0" E	2015	Field	Optimal pH	Drought stress	Optimal	Optimum	timely	Non-Striga infestation	GCA
	2020	Oyetunde, Oyeboade Adebiyi; Badu-Apraku, Baffour; Ariyo, Omolayo Johnson; Alake, Christopher Olusanya	Efficiencies of heterotic grouping methods for classifying early maturing maize inbred lines	Agronomy	Abiotic stress	Earliness	Line x tester	Inbred line	61	4	244	6	6	Alpha lattice	2	Nigeria	Abuja	9° 16' 0" N	7° 20' 0" E	2016	Field	Optimal pH	Rainfed	Optimal	Delayed	delay	Artificial Striga infestation	GCA
	2020	Oyetunde, Oyeboade Adebiyi; Badu-Apraku, Baffour; Ariyo, Omolayo Johnson; Alake, Christopher Olusanya	Efficiencies of heterotic grouping methods for classifying early maturing maize inbred lines	Agronomy	Abiotic stress	Earliness	Line x tester	Inbred line	61	4	244	6	6	Alpha lattice	2	Nigeria	Abuja	9° 16' 0" N	7° 20' 0" E	2016	Field	Optimal pH	Rainfed	Optimal	Optimum	timely	Non-Striga infestation	GCA
	2020	Oyetunde, Oyeboade Adebiyi; Badu-Apraku, Baffour; Ariyo, Omolayo Johnson; Alake, Christopher Olusanya	Efficiencies of heterotic grouping methods for classifying early maturing maize inbred lines	Agronomy	Abiotic stress	Earliness	Line x tester	Inbred line	61	4	244	6	6	Alpha lattice	2	Nigeria	Ikenne	6° 53' 0" N	3° 42' 0" E	2016	Field	Optimal pH	Optimum	Optimal	Optimum	timely	Non-Striga infestation	GCA
	2020	Oyetunde, Oyeboade Adebiyi; Badu-Apraku, Baffour; Ariyo, Omolayo Johnson; Alake, Christopher Olusanya	Efficiencies of heterotic grouping methods for classifying early maturing maize inbred lines	Agronomy	Abiotic stress	Earliness	Line x tester	Inbred line	61	4	244	6	6	Alpha lattice	2	Nigeria	Mokwa	9° 18' 0" N	5° 04' 0" E	2016	Field	Optimal pH	Rainfed	Optimal	Optimum	timely	Non-Striga infestation	GCA
	2020	Oyetunde, Oyeboade Adebiyi; Badu-Apraku, Baffour; Ariyo, Omolayo Johnson; Alake, Christopher Olusanya	Efficiencies of heterotic grouping methods for classifying early maturing maize inbred lines	Agronomy	Abiotic stress	Earliness	Line x tester	Inbred line	61	4	244	6	6	Alpha lattice	2	Nigeria	Mokwa	9° 18' 0" N	5° 04' 0" E	2016	Field	Optimal pH	Rainfed	Optimal	Delayed	delay	Artificial Striga infestation	SCA
	2020	Oyetunde, Oyeboade Adebiyi; Badu-Apraku, Baffour; Ariyo, Omolayo Johnson; Alake, Christopher Olusanya	Efficiencies of heterotic grouping methods for classifying early maturing maize inbred lines	Agronomy	Abiotic stress	Earliness	Line x tester	Inbred line	61	4	244	6	6	Alpha lattice	2	Nigeria	Ikenne	6° 53' 0" N	3° 42' 0" E	2017	Field	Optimal pH	Optimum	Optimal	Optimum	timely	Non-Striga infestation	GCA
	2020	Oyetunde, Oyeboade Adebiyi; Badu-Apraku, Baffour; Ariyo, Omolayo Johnson; Alake, Christopher Olusanya	Efficiencies of heterotic grouping methods for classifying early maturing maize inbred lines	Agronomy	Abiotic stress	Earliness	Line x tester	Inbred line	61	4	244	6	6	Alpha lattice	2	Nigeria	Kadawa	11° 45' 0" N	8° 45' 0" E	2017	Field	Optimal pH	Drought stress	Optimal	Optimum	timely	Non-Striga infestation	GCA
	2020	Oyetunde, Oyeboade Adebiyi; Badu-Apraku, Baffour; Ariyo, Omolayo Johnson; Alake, Christopher Olusanya	Efficiencies of heterotic grouping methods for classifying early maturing maize inbred lines	Agronomy	Abiotic stress	Earliness	Line x tester	Inbred line	61	4	244	6	6	Alpha lattice	2	Nigeria	Mokwa	9° 18' 0" N	5° 04' 0" E	2017	Field	Optimal pH	Rainfed	Optimal	Delayed	delay	Artificial Striga infestation	SCA
44	2021	Shaibu, Abdulwahab S.; Badu-Apraku, Baffour; Ayo-Vaughan, Monininuola A.	Enhancing drought tolerance and striga hermonthica resistance in maize using newly derived inbred lines from the wild maize relative, zea diploperennis	Agronomy	Abiotic and Biotic stress	Drought tolerance and Striga resistance	Half-Diallel	Inbred line	12	12	66	Not specified	4	Alpha lattice	2	Nigeria	Abuja	9° 16' 0" N	7° 20' 0" E	2013	Field	Optimal pH	Rainfed	Optimal	Delayed	delay	Artificial Striga infestation	GCA
	2021	Shaibu, Abdulwahab S.; Badu-Apraku, Baffour; Ayo-Vaughan, Monininuola A.	Enhancing drought tolerance and striga hermonthica resistance in maize using newly derived inbred lines from the wild maize relative, zea diploperennis	Agronomy	Abiotic and Biotic stress	Drought tolerance and Striga resistance	Half-Diallel	Inbred line	12	12	66	Not specified	4	Alpha lattice	2	Nigeria	Mokwa	9° 18' 0" N	5° 04' 0" E	2013	Field	Optimal pH	Rainfed	Optimal	Delayed	delay	Artificial Striga infestation	GCA
	2021	Shaibu, Abdulwahab S.; Badu-Apraku, Baffour; Ayo-Vaughan, Monininuola A.	Enhancing drought tolerance and striga hermonthica resistance in maize using newly derived inbred lines from the wild maize relative, zea diploperennis	Agronomy	Abiotic and Biotic stress	Drought tolerance and Striga resistance	Half-Diallel	Inbred line	12	12	66	Not specified	4	Alpha lattice	2	Nigeria	Bagauda	12° 0' 0" N	8° 22' 0" E	2014	Field	Optimal pH	Rainfed	Optimal	Optimum	timely	Non-Striga infestation	GCA
	2021	Shaibu, Abdulwahab S.; Badu-Apraku, Baffour; Ayo-Vaughan, Monininuola A.	Enhancing drought tolerance and striga hermonthica resistance in maize using newly derived inbred lines from the wild maize relative, zea diploperennis	Agronomy	Abiotic and Biotic stress	Drought tolerance and Striga resistance	Half-Diallel	Inbred line	12	12	66	Not specified	4	Alpha lattice	2	Nigeria	Ikenne	6° 53' 0" N	3° 42' 0" E	2014	Field	Optimal pH	Rainfed	Optimal	Optimum	timely	Non-Striga infestation	GCA
	2021	Shaibu, Abdulwahab S.; Badu-Apraku, Baffour; Ayo-Vaughan, Monininuola A.	Enhancing drought tolerance and striga hermonthica resistance in maize using newly derived inbred lines from the wild maize relative, zea diploperennis	Agronomy	Abiotic and Biotic stress	Drought tolerance and Striga resistance	Half-Diallel	Inbred line	12	12	66	Not specified	4	Alpha lattice	2	Nigeria	Ikenne	6° 53' 0" N	3° 42' 0" E	2013/2014	Field	Optimal pH	Drought stress	Optimal	Optimum	timely	Non-Striga infestation	GCA
45	2025	Akinyosoye, Solomon Tayo; Balogun, Morufat Oloruntoyin; Olakojo, Samuel Adelowo; Adetumbi, Johnson Adedayo; Amusa, Oluwafemi Daniel	Estimates of combining ability and gene action for grain yield and yield components in extra-early quality protein maize inbreds	Euphytica	Yield	Grain	Half-Diallel	Inbred line	10	10	45	10	Not specified	Randomized Complete block	3	Nigeria	Ibadan	7° 28' 0" N	4° 33' 0" E	2017	Field	Optimal pH	Rainfed	Optimal	Optimum	timely	NA	GCA
	2025	Akinyosoye, Solomon Tayo; Balogun, Morufat Oloruntoyin; Olakojo, Samuel Adelowo; Adetumbi, Johnson Adedayo; Amusa, Oluwafemi Daniel	Estimates of combining ability and gene action for grain yield and yield components in extra-early quality protein maize inbreds	Euphytica	Yield	Grain	Half-Diallel	Inbred line	10	10	45	10	Not specified	Randomized Complete block	3	Nigeria	Ile-Ife	7° 28' 0" N	4° 33' 0" E	2017	Field	Optimal pH	Rainfed	Optimal	Optimum	timely	NA	GCA
	2025	Akinyosoye, Solomon Tayo; Balogun, Morufat Oloruntoyin; Olakojo, Samuel Adelowo; Adetumbi, Johnson Adedayo; Amusa, Oluwafemi Daniel	Estimates of combining ability and gene action for grain yield and yield components in extra-early quality protein maize inbreds	Euphytica	Yield	Grain	Half-Diallel	Inbred line	10	10	45	10	Not specified	Randomized Complete block	3	Nigeria	Kishi	8° 58' 48" N	3° 45' 24" E	2017	Field	Optimal pH	Rainfed	Optimal	Optimum	timely	NA	GCA
	2025	Akinyosoye, Solomon Tayo; Balogun, Morufat Oloruntoyin; Olakojo, Samuel Adelowo; Adetumbi, Johnson Adedayo; Amusa, Oluwafemi Daniel	Estimates of combining ability and gene action for grain yield and yield components in extra-early quality protein maize inbreds	Euphytica	Yield	Grain	Half-Diallel	Inbred line	10	10	45	10	Not specified	Randomized Complete block	3	Nigeria	Ibadan	7° 28' 0" N	4° 33' 0" E	2018	Field	Optimal pH	Rainfed	Optimal	Optimum	timely	NA	GCA
	2025	Akinyosoye, Solomon Tayo; Balogun, Morufat Oloruntoyin; Olakojo, Samuel Adelowo; Adetumbi, Johnson Adedayo; Amusa, Oluwafemi Daniel	Estimates of combining ability and gene action for grain yield and yield components in extra-early quality protein maize inbreds	Euphytica	Yield	Grain	Half-Diallel	Inbred line	10	10	45	10	Not specified	Randomized Complete block	3	Nigeria	Ile-Ife	7° 28' 0" N	4° 33' 0" E	2018	Field	Optimal pH	Rainfed	Optimal	Optimum	timely	NA	GCA
	2025	Akinyosoye, Solomon Tayo; Balogun, Morufat Oloruntoyin; Olakojo, Samuel Adelowo; Adetumbi, Johnson Adedayo; Amusa, Oluwafemi Daniel	Estimates of combining ability and gene action for grain yield and yield components in extra-early quality protein maize inbreds	Euphytica	Yield	Grain	Half-Diallel	Inbred line	10	10	45	10	Not specified	Randomized Complete block	3	Nigeria	Kishi	8° 58' 48" N	3° 45' 24" E	2018	Field	Optimal pH	Rainfed	Optimal	Optimum	timely	NA	GCA
46	2023	Ndungu, J; Danga, Benjamin; Henga, Silvia; Makumbi, Dan	Estimation of Combining Ability of Maize Inbred Lines for High Plant Density Tolerance in Medium Altitudes of Kenya	International Journal of Agriculture	Yield	Grain	North Carolina II	Inbred line	30	24	120	Not specified	4	Alpha lattice	2	Kenya	Embu	0° 30' 0" S	37° 27' 0" E		Field	Optimal pH	Optimum	Optimal	Optimum	timely	NA	GCA
	2023	Ndungu, J; Danga, Benjamin; Henga, Silvia; Makumbi, Dan	Estimation of Combining Ability of Maize Inbred Lines for High Plant Density Tolerance in Medium Altitudes of Kenya	International Journal of Agriculture	Yield	Grain	North Carolina II	Inbred line	30	24	120	Not specified	4	Alpha lattice	2	Kenya	Kakamega	0° 16' 0" N	34° 46' 0" E		Field	Optimal pH	Optimum	Optimal	Optimum	timely	NA	GCA
	2023	Ndungu, J; Danga, Benjamin; Henga, Silvia; Makumbi, Dan	Estimation of Combining Ability of Maize Inbred Lines for High Plant Density Tolerance in Medium Altitudes of Kenya	International Journal of Agriculture	Yield	Grain	North Carolina II	Inbred line	30	24	120	Not specified	4	Alpha lattice	2	Kenya	Kiboko	2° 15' S	37° 75' E		Field	Optimal pH	Optimum	Optimal	Optimum	timely	NA	GCA
47	2022	Mekasha, Goshime Muluneh; Chere, Adefris Teklewold; Ali, Hussein Mohammed; Gissa, Dagne Wegary; Seyoum, Solomon Amassu	Estimation of General and Specific Combining Ability Effects for Quality Protein Maize Inbred Lines	International Journal of Plant & Soil Science	Yield	Grain	Line x tester	Inbred line	21	2	42	Not specified	3	Alpha lattice	2	Ethiopia	Ambo	8° 57' 0" N	38° 7' 0" E	2017	Field	Optimal pH	Rainfed	Optimal	Optimum	timely	NA	GCA
	2022	Mekasha, Goshime Muluneh; Chere, Adefris Teklewold; Ali, Hussein Mohammed; Gissa, Dagne Wegary; Seyoum, Solomon Amassu	Estimation of General and Specific Combining Ability Effects for Quality Protein Maize Inbred Lines	International Journal of Plant & Soil Science	Yield	Grain	Line x tester	Inbred line	21	2	42	Not specified	3	Alpha lattice	2	Ethiopia	Arsi-Negele	7° 19' 0" N	38° 39' 0" E	2017	Field	Optimal pH	Rainfed	Optimal	Optimum	timely	NA	GCA
	2022	Mekasha, Goshime Muluneh; Chere, Adefris Teklewold; Ali, Hussein Mohammed; Gissa, Dagne Wegary; Seyoum, Solomon Amassu	Estimation of General and Specific Combining Ability Effects for Quality Protein Maize Inbred Lines	International Journal of Plant & Soil Science	Yield	Grain	Line x tester	Inbred line	21	2	42	Not specified	3	Alpha lattice	2	Ethiopia	Kulumsa	8° 02' 0" N	39° 10' 0" E	2017	Field	Optimal pH	Rainfed	Optimal	Optimum	timely	NA	GCA
48	2025	Akinyosoye, Solomon; Balogun, Morufat; Olakojo, Samuel; Adetumbi, Johnson	Gene action and heterosis for agro-nutritional quality traits of maize hybrids in humid agro-ecologies of Nigeria	Genetika	Yield and Nutrition	Grain and nutrition	Half-Diallel	Inbred line	10	10	45	10	2	Randomized Complete block	3	Nigeria	Ibadan	7° 28' 0" N	4° 33' 0" E	2017	Field	Optimal pH	Rainfed	Optimal	Low	timely	NA	GCA
	2025	Akinyosoye, Solomon; Balogun, Morufat; Olakojo, Samuel; Adetumbi, Johnson	Gene action and heterosis for agro-nutritional quality traits of maize hybrids in humid agro-ecologies of Nigeria	Genetika	Yield and Nutrition	Grain and nutrition	Half-Diallel	Inbred line	10	10	45	10	2	Randomized Complete block	3	Nigeria	Ile-Ife	7° 28' 0" N	4° 33' 0" E	2017	Field	Optimal pH	Rainfed	Optimal	Low	timely	NA	GCA
	2025	Akinyosoye, Solomon; Balogun, Morufat; Olakojo, Samuel; Adetumbi, Johnson	Gene action and heterosis for agro-nutritional quality traits of maize hybrids in humid agro-ecologies of Nigeria	Genetika	Yield and Nutrition	Grain and nutrition	Half-Diallel	Inbred line	10	10	45	10	2	Randomized Complete block	3	Nigeria	Kishi	8° 58' 48" N	3° 45' 24" E	2017	Field	Optimal pH	Rainfed	Optimal	Low	timely	NA	SCA
	2025	Akinyosoye, Solomon; Balogun, Morufat; Olakojo, Samuel; Adetumbi, Johnson	Gene action and heterosis for agro-nutritional quality traits of maize hybrids in humid agro-ecologies of Nigeria	Genetika	Yield and Nutrition	Grain and nutrition	Half-Diallel	Inbred line	10	10	45	10	2	Randomized Complete block	3	Nigeria	Ibadan	7° 28' 0" N	4° 33' 0" E	2018	Field	Optimal pH	Rainfed	Optimal	Low	timely	NA	GCA
	2025	Akinyosoye, Solomon; Balogun, Morufat; Olakojo, Samuel; Adetumbi, Johnson	Gene action and heterosis for agro-nutritional quality traits of maize hybrids in humid agro-ecologies of Nigeria	Genetika	Yield and Nutrition	Grain and nutrition	Half-Diallel	Inbred line	10	10	45	10	2	Randomized Complete block	3	Nigeria	Ile-Ife	7° 28' 0" N	4° 33' 0" E	2018	Field	Optimal pH	Rainfed	Optimal	Low	timely	NA	GCA
	2025	Akinyosoye, Solomon; Balogun, Morufat; Olakojo, Samuel; Adetumbi, Johnson	Gene action and heterosis for agro-nutritional quality traits of maize hybrids in humid agro-ecologies of Nigeria	Genetika	Yield and Nutrition	Grain and nutrition	Half-Diallel	Inbred line	10	10	45	10	2	Randomized Complete block	3	Nigeria	Kishi	8° 58' 48" N	3° 45' 24" E	2018	Field	Optimal pH	Rainfed	Optimal	Low	timely	NA	SCA
49	2021	Badu-Apraku, Baffour; Obisesan, Oluwafemi; Olumide, Oluwafemi B.; Toyinbo, Johnson	Gene action, heterotic patterns, and inter-trait relationships of early maturing pro-vitamin a maize inbred lines and performance of testcrosses under contrasting environments	Agronomy	Yield and Nutrition	Grain	Half-Diallel	Inbred line	20	20	190	Not specified	6	Alpha lattice	2	Nigeria	Mokwa	9° 18' 0" N	5° 04' 0" E	2016	Field	Optimal pH	Rainfed	Optimal	Delayed	delay	Artificial Striga infestation	GCA
	2021	Badu-Apraku, Baffour; Obisesan, Oluwafemi; Olumide, Oluwafemi B.; Toyinbo, Johnson	Gene action, heterotic patterns, and inter-trait relationships of early maturing pro-vitamin a maize inbred lines and performance of testcrosses under contrasting environments	Agronomy	Yield and Nutrition	Grain	Half-Diallel	Inbred line	20	20	190	Not specified	6	Alpha lattice	2	Nigeria	Mokwa	9° 18' 0" N	5° 04' 0" E	2016	Field	Optimal pH	Rainfed	Optimal	Low	timely	Non-Striga infestation	GCA
	2021	Badu-Apraku, Baffour; Obisesan, Oluwafemi; Olumide, Oluwafemi B.; Toyinbo, Johnson	Gene action, heterotic patterns, and inter-trait relationships of early maturing pro-vitamin a maize inbred lines and performance of testcrosses under contrasting environments	Agronomy	Yield and Nutrition	Grain	Half-Diallel	Inbred line	20	20	190	Not specified	6	Alpha lattice	2	Nigeria	Ikenne	6° 53' 0" N	3° 42' 0" E	2016	Field	Optimal pH	Optimum	Optimal	Optimum	timely	Non-Striga infestation	GCA
	2021	Badu-Apraku, Baffour; Obisesan, Oluwafemi; Olumide, Oluwafemi B.; Toyinbo, Johnson	Gene action, heterotic patterns, and inter-trait relationships of early maturing pro-vitamin a maize inbred lines and performance of testcrosses under contrasting environments	Agronomy	Yield and Nutrition	Grain	Half-Diallel	Inbred line	20	20	190	Not specified	6	Alpha lattice	2	Nigeria	Abuja	9° 16' 0" N	7° 20' 0" E	2017	Field	Optimal pH	Rainfed	Optimal	Delayed	delay	Artificial Striga infestation	GCA
	2021	Badu-Apraku, Baffour; Obisesan, Oluwafemi; Olumide, Oluwafemi B.; Toyinbo, Johnson	Gene action, heterotic patterns, and inter-trait relationships of early maturing pro-vitamin a maize inbred lines and performance of testcrosses under contrasting environments	Agronomy	Yield and Nutrition	Grain	Half-Diallel	Inbred line	20	20	190	Not specified	6	Alpha lattice	2	Nigeria	Mokwa	9° 18' 0" N	5° 04' 0" E	2017	Field	Optimal pH	Rainfed	Optimal	Delayed	delay	Artificial Striga infestation	GCA
	2021	Badu-Apraku, Baffour; Obisesan, Oluwafemi; Olumide, Oluwafemi B.; Toyinbo, Johnson	Gene action, heterotic patterns, and inter-trait relationships of early maturing pro-vitamin a maize inbred lines and performance of testcrosses under contrasting environments	Agronomy	Yield and Nutrition	Grain	Half-Diallel	Inbred line	20	20	190	Not specified	6	Alpha lattice	2	Nigeria	Mokwa	9° 18' 0" N	5° 04' 0" E	2017	Field	Optimal pH	Rainfed	Optimal	Low	timely	Non-Striga infestation	GCA
	2021	Badu-Apraku, Baffour; Obisesan, Oluwafemi; Olumide, Oluwafemi B.; Toyinbo, Johnson	Gene action, heterotic patterns, and inter-trait relationships of early maturing pro-vitamin a maize inbred lines and performance of testcrosses under contrasting environments	Agronomy	Yield and Nutrition	Grain	Half-Diallel	Inbred line	20	20	190	Not specified	6	Alpha lattice	2	Nigeria	Abuja	9° 16' 0" N	7° 20' 0" E	2017	Field	Optimal pH	Rainfed	Optimal	Optimum	timely	Non-Striga infestation	GCA
	2021	Badu-Apraku, Baffour; Obisesan, Oluwafemi; Olumide, Oluwafemi B.; Toyinbo, Johnson	Gene action, heterotic patterns, and inter-trait relationships of early maturing pro-vitamin a maize inbred lines and performance of testcrosses under contrasting environments	Agronomy	Yield and Nutrition	Grain	Half-Diallel	Inbred line	20	20	190	Not specified	6	Alpha lattice	2	Nigeria	Bagauda	12° 0' 0" N	8° 22' 0" E	2017	Field	Optimal pH	Rainfed	Optimal	Optimum	timely	Non-Striga infestation	GCA
	2021	Badu-Apraku, Baffour; Obisesan, Oluwafemi; Olumide, Oluwafemi B.; Toyinbo, Johnson	Gene action, heterotic patterns, and inter-trait relationships of early maturing pro-vitamin a maize inbred lines and performance of testcrosses under contrasting environments	Agronomy	Yield and Nutrition	Grain	Half-Diallel	Inbred line	20	20	190	Not specified	6	Alpha lattice	2	Nigeria	Ikenne	6° 53' 0" N	3° 42' 0" E	2017	Field	Optimal pH	Optimum	Optimal	Optimum	timely	Non-Striga infestation	GCA
	2021	Badu-Apraku, Baffour; Obisesan, Oluwafemi; Olumide, Oluwafemi B.; Toyinbo, Johnson	Gene action, heterotic patterns, and inter-trait relationships of early maturing pro-vitamin a maize inbred lines and performance of testcrosses under contrasting environments	Agronomy	Yield and Nutrition	Grain	Half-Diallel	Inbred line	20	20	190	Not specified	6	Alpha lattice	2	Nigeria	Kadawa	11° 45' 0" N	8° 45' 0" E	2017	Field	Optimal pH	Rainfed	Optimal	Optimum	timely	Non-Striga infestation	GCA
	2021	Badu-Apraku, Baffour; Obisesan, Oluwafemi; Olumide, Oluwafemi B.; Toyinbo, Johnson	Gene action, heterotic patterns, and inter-trait relationships of early maturing pro-vitamin a maize inbred lines and performance of testcrosses under contrasting environments	Agronomy	Yield and Nutrition	Grain	Half-Diallel	Inbred line	20	20	190	Not specified	6	Alpha lattice	2	Nigeria	Mokwa	9° 18' 0" N	5° 04' 0" E	2017	Field	Optimal pH	Rainfed	Optimal	Optimum	timely	Non-Striga infestation	GCA
	2021	Badu-Apraku, Baffour; Obisesan, Oluwafemi; Olumide, Oluwafemi B.; Toyinbo, Johnson	Gene action, heterotic patterns, and inter-trait relationships of early maturing pro-vitamin a maize inbred lines and performance of testcrosses under contrasting environments	Agronomy	Yield and Nutrition	Grain	Half-Diallel	Inbred line	20	20	190	Not specified	6	Alpha lattice	2	Nigeria	Mokwa	9° 18' 0" N	5° 04' 0" E	2017	Field	Optimal pH	Rainfed	Optimal	Optimum	timely	Non-Striga infestation	GCA
	2021	Badu-Apraku, Baffour; Obisesan, Oluwafemi; Olumide, Oluwafemi B.; Toyinbo, Johnson	Gene action, heterotic patterns, and inter-trait relationships of early maturing pro-vitamin a maize inbred lines and performance of testcrosses under contrasting environments	Agronomy	Yield and Nutrition	Grain	Half-Diallel	Inbred line	20	20	190	Not specified	6	Alpha lattice	2	Nigeria	Ikenne	6° 53' 0" N	3° 42' 0" E	2016/2017	Field	Optimal pH	Drought stress	Optimal	Optimum	timely	Non-Striga infestation	GCA
	2021	Badu-Apraku, Baffour; Obisesan, Oluwafemi; Olumide, Oluwafemi B.; Toyinbo, Johnson	Gene action, heterotic patterns, and inter-trait relationships of early maturing pro-vitamin a maize inbred lines and performance of testcrosses under contrasting environments	Agronomy	Yield and Nutrition	Grain	Half-Diallel	Inbred line	20	20	190	Not specified	6	Alpha lattice	2	Nigeria	Ikenne	6° 53' 0" N	3° 42' 0" E	2017/2018	Field	Optimal pH	Drought stress	Optimal	Optimum	timely	Non-Striga infestation	GCA
50	2020	Mogesse, Woldu; Zelleke, Habtamu; Nigussie, Mandefro	General and Specific Combing Ability of Maize (<i>Zea mays</i> L.) Inbred Line for Grain Yield and Yield Related Traits Using 8×8 Diallel Crosses	American Journal of BioScience	Yield	Grain	Half-Diallel	Inbred line	8	8	28	Not specified	Not specified	Alpha lattice	3	Ethiopia	Raare	9° 26' 0" N	42° 3' 0" E	2018	Field	Optimal pH	Rainfed	Optimal	Optimum	timely	Artificial FAW infestation	GCA
51	2023	Kamweru, Isaac; Beyene, Yoseph; Bruce, Anani Y.; Makumbi, Dan; Adetimirin, Victor O.; Pérez-Rodríguez, Paulino; Toledo, Fernando; Crossa, Jose; Prasanna, Boddupalli M.; Gowda, Manje	Genetic analyses of tropical maize lines under artificial infestation of fall armyworm and foliar diseases under optimum conditions	Frontiers in Plant Science	Biotic stress	Fall armyworm Resistance	Half-Diallel	Inbred line	15, 11	15, 11	105, 55	Not specified	9	Alpha lattice	2	Kenya	Embu	0° 30' 0" S	37° 27' 0" E	Not specified	Field	Optimal pH	Rainfed	Optimal	Optimum	timely	Non-FAW infestation	GCA
	2023	Kamweru, Isaac; Beyene, Yoseph; Bruce, Anani Y.; Makumbi, Dan; Adetimirin, Victor O.; Pérez-Rodríguez, Paulino; Toledo, Fernando; Crossa, Jose; Prasanna, Boddupalli M.; Gowda, Manje	Genetic analyses of tropical maize lines under artificial infestation of fall armyworm and foliar diseases under optimum conditions	Frontiers in Plant Science	Biotic stress	Fall armyworm Resistance	Half-Diallel	Inbred line	15, 11	15, 11	105, 55	Not specified	9	Alpha lattice	2	Kenya	Kakamega	0° 16' 0" N	34° 46' 0" E	Not specified	Field	Optimal pH	Rainfed	Optimal	Optimum	timely	Non-FAW infestation	GCA
	2023	Kamweru, Isaac; Beyene, Yoseph; Bruce, Anani Y.; Makumbi, Dan; Adetimirin, Victor O.; Pérez-Rodríguez, Paulino; Toledo, Fernando; Crossa, Jose; Prasanna, Boddupalli M.; Gowda, Manje	Genetic analyses of tropical maize lines under artificial infestation of fall armyworm and foliar diseases under optimum conditions	Frontiers in Plant Science	Biotic stress	Fall armyworm Resistance	Half-Diallel	Inbred line	15, 11	15, 11	105, 55	Not specified	9	Alpha lattice	2	Kenya	Kiboko	2° 15' S	37° 75' E	Not specified	Screenhouse	Optimal pH	Optimum	Optimal	Optimum	timely	Artificial FAW infestation	GCA
	2023	Kamweru, Isaac; Beyene, Yoseph; Bruce, Anani Y.; Makumbi, Dan; Adetimirin, Victor O.; Pérez-Rodríguez, Paulino; Toledo, Fernando; Crossa, Jose; Prasanna, Boddupalli M.; Gowda, Manje	Genetic analyses of tropical maize lines under artificial infestation of fall armyworm and foliar diseases under optimum conditions	Frontiers in Plant Science	Biotic stress	Fall armyworm Resistance	Half-Diallel	Inbred line	15, 11	15, 11	105, 55	Not specified	9	Alpha lattice	2	Kenya	Kiboko	2° 15' S	37° 75' E	Not specified	Screenhouse	Optimal pH	Optimum	Optimal	Optimum	timely	Artificial FAW infestation	GCA
	2023	Kamweru, Isaac; Beyene, Yoseph; Bruce, Anani Y.; Makumbi, Dan; Adetimirin, Victor O.; Pérez-Rodríguez, Paulino; Toledo, Fernando; Crossa, Jose; Prasanna, Boddupalli M.; Gowda, Manje	Genetic analyses of tropical maize lines under artificial infestation of fall armyworm and foliar diseases under optimum conditions	Frontiers in Plant Science	Biotic stress	Fall armyworm Resistance	Half-Diallel	Inbred line	15, 11	15, 11	105, 55	Not specified	9	Alpha lattice	2	Kenya	Kiboko	2° 15' S	37° 75' E	Not specified	Screenhouse	Optimal pH	Optimum	Optimal	Optimum	timely	Non-FAW infestation	GCA
	2023	Kamweru, Isaac; Beyene, Yoseph; Bruce, Anani Y.; Makumbi, Dan; Adetimirin, Victor O.; Pérez-Rodríguez, Paulino; Toledo, Fernando; Crossa, Jose; Prasanna, Boddupalli M.; Gowda, Manje	Genetic analyses of tropical maize lines under artificial infestation of fall armyworm and foliar diseases under optimum conditions	Frontiers in Plant Science	Biotic stress	Fall armyworm Resistance	Half-Diallel	Inbred line	15, 11	15, 11	105, 55	Not specified	9	Alpha lattice	2	Kenya	Kiboko	2° 15' S	37° 75' E	Not specified	Field	Optimal pH	Rainfed	Optimal	Optimum	timely	Non-FAW infestation	GCA
	2023	Kamweru, Isaac; Beyene, Yoseph; Bruce, Anani Y.; Makumbi, Dan; Adetimirin, Victor O.; Pérez-Rodríguez, Paulino; Toledo, Fernando; Crossa, Jose; Prasanna, Boddupalli M.; Gowda, Manje	Genetic analyses of tropical maize lines under artificial infestation of fall armyworm and foliar diseases under optimum conditions	Frontiers in Plant Science	Biotic stress	Fall armyworm Resistance	Half-Diallel	Inbred line	15, 11	15, 11	105, 55	Not specified	9	Alpha lattice	2	Kenya	Kirinyaga	0° 34' 0" S	37° 19' 0" E	Not specified	Field	Optimal pH	Rainfed	Optimal	Optimum	timely	Non-FAW infestation	GCA
52	2022	Italia, P B; Izge, A U; Sabo, M U; Buba, U M; Fagam, A S	Genetic Analysis among Elite Nigerian Open-Pollinated Varieties and Inbred Lines of Maize (Zea mays L.) for Grain Yield and other Yield Components	Official Publication of Direct Research Journal of Agriculture and Food Science	Yield	Grain	Line x tester	Inbred line	5	4	20	9	Not specified	Randomized Complete block	3	Nigeria	Bauchi	Not specified	Not specified	2020	Field	Optimal pH	Rainfed	Optimal	Optimum	timely	NA	GCA
	2022	Italia, P B; Izge, A U; Sabo, M U; Buba, U M; Fagam, A S	Genetic Analysis among Elite Nigerian Open-Pollinated Varieties and Inbred Lines of Maize (Zea mays L.) for Grain Yield and other Yield Components	Official Publication of Direct Research Journal of Agriculture and Food Science	Yield	Grain	Line x tester	Inbred line	5	4	20	9	Not specified	Randomized Complete block	3	Nigeria	Jos	Not specified	Not specified	2020	Field	Optimal pH	Rainfed	Optimal	Optimum	timely	NA	GCA
53	2022	Owusu, Godfred Afrifa; Abe, Ayodeji; Ribeiro, Priscilla Francisco	Genetic analysis and heterotic grouping of quality protein maize (Zea mays L.) inbred lines and derived hybrids under conditions of low soil nitrogen and drought stress	Euphytica	Yield	Grain	Half-Diallel	Inbred line	13	13	78	Not specified	3	Alpha lattice	3	Ghana	Branam-Wenchi	7° 52' 07" N	2° 04' 30" W	2019	Field	Optimal pH	Rainfed	Optimal	Low	timely	NA	GCA
	2022	Owusu, Godfred Afrifa; Abe, Ayodeji; Ribeiro, Priscilla Francisco	Genetic analysis and heterotic grouping of quality protein maize (Zea mays L.) inbred lines and derived hybrids under conditions of low soil nitrogen and drought stress	Euphytica	Yield	Grain	Half-Diallel	Inbred line	13	13	78	Not specified	3	Alpha lattice	3	Ghana	Branam-Wenchi	7° 52' 07" N	2° 04' 30" W	2019	Field	Optimal pH	Rainfed	Optimal	Low	timely	NA	GCA
	2022	Owusu, Godfred Afrifa; Abe, Ayodeji; Ribeiro, Priscilla Francisco	Genetic analysis and heterotic grouping of quality protein maize (Zea mays L.) inbred lines and derived hybrids under conditions of low soil nitrogen and drought stress	Euphytica	Yield	Grain	Half-Diallel	Inbred line	13	13	78	Not specified	3	Alpha lattice	3	Ghana	Fumesua	6°41? 00" N	1°28? W	2019	Field	Optimal pH	Rainfed	Optimal	Low	timely	NA	GCA
	2022	Owusu, Godfred Afrifa; Abe, Ayodeji; Ribeiro, Priscilla Francisco	Genetic analysis and heterotic grouping of quality protein maize (Zea mays L.) inbred lines and derived hybrids under conditions of low soil nitrogen and drought stress	Euphytica	Yield	Grain	Half-Diallel	Inbred line	13	13	78	Not specified	3	Alpha lattice	3	Ghana	Fumesua	6°41? 00" N	1°28? W	2019	Field	Optimal pH	Rainfed	Optimal	Low	timely	NA	GCA
	2022	Owusu, Godfred Afrifa; Abe, Ayodeji; Ribeiro, Priscilla Francisco	Genetic analysis and heterotic grouping of quality protein maize (Zea mays L.) inbred lines and derived hybrids under conditions of low soil nitrogen and drought stress	Euphytica	Yield	Grain	Half-Diallel	Inbred line	13	13	78	Not specified	3	Alpha lattice	3	Ghana	Branam-Wenchi	7° 52' 07" N	2° 04' 30" W	2020	Field	Optimal pH	Rainfed	Optimal	Optimum	timely	NA	GCA
	2022	Owusu, Godfred Afrifa; Abe, Ayodeji; Ribeiro, Priscilla Francisco	Genetic analysis and heterotic grouping of quality protein maize (Zea mays L.) inbred lines and derived hybrids under conditions of low soil nitrogen and drought stress	Euphytica	Yield	Grain	Half-Diallel	Inbred line	13	13	78	Not specified	3	Alpha lattice	3	Ghana	Branam-Wenchi	7° 52' 07" N	2° 04' 30" W	2020	Field	Optimal pH	Rainfed	Optimal	Optimum	timely	NA	GCA
	2022	Owusu, Godfred Afrifa; Abe, Ayodeji; Ribeiro, Priscilla Francisco	Genetic analysis and heterotic grouping of quality protein maize (Zea mays L.) inbred lines and derived hybrids under conditions of low soil nitrogen and drought stress	Euphytica	Yield	Grain	Half-Diallel	Inbred line	13	13	78	Not specified	3	Alpha lattice	3	Ghana	Fumesua	6°41? 00" N	1°28? W	2020	Field	Optimal pH	Rainfed	Optimal	Optimum	timely	NA	GCA
	2022	Owusu, Godfred Afrifa; Abe, Ayodeji; Ribeiro, Priscilla Francisco	Genetic analysis and heterotic grouping of quality protein maize (Zea mays L.) inbred lines and derived hybrids under conditions of low soil nitrogen and drought stress	Euphytica	Yield	Grain	Half-Diallel	Inbred line	13	13	78	Not specified	3	Alpha lattice	3	Ghana	Fumesua	6°41? 00" N	1°28? W	2020	Field	Optimal pH	Rainfed	Optimal	Optimum	timely	NA	GCA
	2022	Owusu, Godfred Afrifa; Abe, Ayodeji; Ribeiro, Priscilla Francisco	Genetic analysis and heterotic grouping of quality protein maize (Zea mays L.) inbred lines and derived hybrids under conditions of low soil nitrogen and drought stress	Euphytica	Yield	Grain	Half-Diallel	Inbred line	13	13	78	Not specified	3	Alpha lattice	3	Ghana	Fumesua	6°41? 00" N	1°28? W	2018/2019	Field	Optimal pH	Drought stress	Optimal	Optimum	timely	NA	GCA
	2022	Owusu, Godfred Afrifa; Abe, Ayodeji; Ribeiro, Priscilla Francisco	Genetic analysis and heterotic grouping of quality protein maize (Zea mays L.) inbred lines and derived hybrids under conditions of low soil nitrogen and drought stress	Euphytica	Yield	Grain	Half-Diallel	Inbred line	13	13	78	Not specified	3	Alpha lattice	3	Ghana	Fumesua	6°41? 00" N	1°28? W	2018/2019	Field	Optimal pH	Optimum	Optimal	Optimum	timely	NA	GCA
	2022	Owusu, Godfred Afrifa; Abe, Ayodeji; Ribeiro, Priscilla Francisco	Genetic analysis and heterotic grouping of quality protein maize (Zea mays L.) inbred lines and derived hybrids under conditions of low soil nitrogen and drought stress	Euphytica	Yield	Grain	Half-Diallel	Inbred line	13	13	78	Not specified	3	Alpha lattice	3	Ghana	Fumesua	6°41? 00" N	1°28? W	2019/2020	Field	Optimal pH	Drought stress	Optimal	Optimum	timely	NA	GCA
	2022	Owusu, Godfred Afrifa; Abe, Ayodeji; Ribeiro, Priscilla Francisco	Genetic analysis and heterotic grouping of quality protein maize (Zea mays L.) inbred lines and derived hybrids under conditions of low soil nitrogen and drought stress	Euphytica	Yield	Grain	Half-Diallel	Inbred line	13	13	78	Not specified	3	Alpha lattice	3	Ghana	Fumesua	6°41? 00" N	1°28? W	2019/2020	Field	Optimal pH	Optimum	Optimal	Optimum	timely	NA	GCA
54	2020	Tafa, Zelalem; Nepir, Gudeta; Azmach, Girum	Genetic Analysis and Hybrid Performance for Yield and Yield Related Traits in Diallel Crosses of Mid-Altitude Maize (Zea mays L.) Inbred Lines	International Journal For Research in Applied Sciences and Biotechnology	Yield	Grain	Half-Diallel	Inbred line	10	10	45	Not specified	3	Alpha lattice	2	Ethiopia	Bako	9°6' 0" N	37° 09' 0" E	2017	Field	Optimal pH	Rainfed	Optimal	Optimum	timely	NA	GCA
55	2022	Amegbor, Isaac Kodzo; Abe, Ayodeji; Adjebeng-Danquah, Joseph; Adu, Gloria Boakyewaa	Genetic analysis and yield assessment of maize hybrids under low and optimal nitrogen environments	Heliyon	Yield	Grain and Low-N tolerance	North Carolina II	Inbred line	24	2	96	Not specified	4	Alpha lattice	2	Ghana	Nyankpala	9° 24' 0" N	0° 59' 0" W	2018	Field	Optimal pH	Rainfed	Optimal	Low	timely	NA	GCA
	2022	Amegbor, Isaac Kodzo; Abe, Ayodeji; Adjebeng-Danquah, Joseph; Adu, Gloria Boakyewaa	Genetic analysis and yield assessment of maize hybrids under low and optimal nitrogen environments	Heliyon	Yield	Grain and Low-N tolerance	North Carolina II	Inbred line	24	2	96	Not specified	4	Alpha lattice	2	Ghana	Nyankpala	9° 24' 0" N	0° 59' 0" W	2018	Field	Optimal pH	Rainfed	Optimal	Optimum	timely	NA	GCA
	2022	Amegbor, Isaac Kodzo; Abe, Ayodeji; Adjebeng-Danquah, Joseph; Adu, Gloria Boakyewaa	Genetic analysis and yield assessment of maize hybrids under low and optimal nitrogen environments	Heliyon	Yield	Grain and Low-N tolerance	North Carolina II	Inbred line	24	2	96	Not specified	4	Alpha lattice	2	Ghana	Nyankpala	9° 24' 0" N	0° 59' 0" W	2019	Field	Optimal pH	Rainfed	Optimal	Low	timely	NA	GCA
	2022	Amegbor, Isaac Kodzo; Abe, Ayodeji; Adjebeng-Danquah, Joseph; Adu, Gloria Boakyewaa	Genetic analysis and yield assessment of maize hybrids under low and optimal nitrogen environments	Heliyon	Yield	Grain and Low-N tolerance	North Carolina II	Inbred line	24	2	96	Not specified	4	Alpha lattice	2	Ghana	Nyankpala	9° 24' 0" N	0° 59' 0" W	2019	Field	Optimal pH	Rainfed	Optimal	Optimum	timely	NA	GCA
56	2022	Job, Anthony; Iseghohi, Innocent; Abe, Ayodeji; Yahaya, Muhammad; Olayiwola, Richard; Akinwale, Richard; Obisesan, Oluwafemi; Igyuve, Moses	Genetic Analysis of Agronomic and Fall Armyworm-Resistance Traits in Maize Hybrids with Varying Levels of Resistance to Stem Borers	Agronomy	Biotic stress	Fall armyworm Resistance	Line x tester	Inbred line/OPV	9	2	18	Not specified	2	Randomized Complete block	3	Nigeria	Benin	10°14' 0" N	5°52' 0" E	2021	Field	Optimal pH	Rainfed	Optimal	Optimum	timely	Non-FAW infestation	GCA
	2022	Job, Anthony; Iseghohi, Innocent; Abe, Ayodeji; Yahaya, Muhammad; Olayiwola, Richard; Akinwale, Richard; Obisesan, Oluwafemi; Igyuve, Moses	Genetic Analysis of Agronomic and Fall Armyworm-Resistance Traits in Maize Hybrids with Varying Levels of Resistance to Stem Borers	Agronomy	Biotic stress	Fall armyworm Resistance	Line x tester	Inbred line/OPV	9	2	18	Not specified	2	Randomized Complete block	3	Nigeria	Dutsin Ma	12°47' 0" N	7°49' 0" E	2021	Field	Optimal pH	Rainfed	Optimal	Optimum	timely	Non-FAW infestation	GCA
	2022	Job, Anthony; Iseghohi, Innocent; Abe, Ayodeji; Yahaya, Muhammad; Olayiwola, Richard; Akinwale, Richard; Obisesan, Oluwafemi; Igyuve, Moses	Genetic Analysis of Agronomic and Fall Armyworm-Resistance Traits in Maize Hybrids with Varying Levels of Resistance to Stem Borers	Agronomy	Biotic stress	Fall armyworm Resistance	Line x tester	Inbred line/OPV	9	2	18	Not specified	2	Randomized Complete block	3	Nigeria	Ibadan	7° 27' 0" N	3° 53' 0" E	2021	Field	Optimal pH	Rainfed	Optimal	Optimum	timely	Non-FAW infestation	GCA
	2022	Job, Anthony; Iseghohi, Innocent; Abe, Ayodeji; Yahaya, Muhammad; Olayiwola, Richard; Akinwale, Richard; Obisesan, Oluwafemi; Igyuve, Moses	Genetic Analysis of Agronomic and Fall Armyworm-Resistance Traits in Maize Hybrids with Varying Levels of Resistance to Stem Borers	Agronomy	Biotic stress	Fall armyworm Resistance	Line x tester	Inbred line/OPV	9	2	18	Not specified	2	Randomized Complete block	3	Nigeria	Ibadan	7° 27' 0" N	3° 53' 0" E	2021	Field	Optimal pH	Rainfed	Optimal	Optimum	timely	Non-FAW infestation	GCA
	2022	Job, Anthony; Iseghohi, Innocent; Abe, Ayodeji; Yahaya, Muhammad; Olayiwola, Richard; Akinwale, Richard; Obisesan, Oluwafemi; Igyuve, Moses	Genetic Analysis of Agronomic and Fall Armyworm-Resistance Traits in Maize Hybrids with Varying Levels of Resistance to Stem Borers	Agronomy	Biotic stress	Fall armyworm Resistance	Line x tester	Inbred line/OPV	9	2	18	Not specified	2	Randomized Complete block	3	Nigeria	Lafia	8° 32' 0" N	8° 32' 0" E	2021	Field	Optimal pH	Rainfed	Optimal	Optimum	timely	Non-FAW infestation	GCA
	2022	Job, Anthony; Iseghohi, Innocent; Abe, Ayodeji; Yahaya, Muhammad; Olayiwola, Richard; Akinwale, Richard; Obisesan, Oluwafemi; Igyuve, Moses	Genetic Analysis of Agronomic and Fall Armyworm-Resistance Traits in Maize Hybrids with Varying Levels of Resistance to Stem Borers	Agronomy	Biotic stress	Fall armyworm Resistance	Line x tester	Inbred line/OPV	9	2	18	Not specified	2	Randomized Complete block	3	Nigeria	Mokwa	9° 18' 0" N	5° 04' 0" E	2021	Field	Optimal pH	Rainfed	Optimal	Optimum	timely	Non-FAW infestation	GCA
	2022	Job, Anthony; Iseghohi, Innocent; Abe, Ayodeji; Yahaya, Muhammad; Olayiwola, Richard; Akinwale, Richard; Obisesan, Oluwafemi; Igyuve, Moses	Genetic Analysis of Agronomic and Fall Armyworm-Resistance Traits in Maize Hybrids with Varying Levels of Resistance to Stem Borers	Agronomy	Biotic stress	Fall armyworm Resistance	Line x tester	Inbred line/OPV	9	2	18	Not specified	2	Randomized Complete block	3	Nigeria	Zaria	11° 07' 0" N	7° 45' 0" E	2021	Field	Optimal pH	Rainfed	Optimal	Optimum	timely	Non-FAW infestation	GCA
	2022	Job, Anthony; Iseghohi, Innocent; Abe, Ayodeji; Yahaya, Muhammad; Olayiwola, Richard; Akinwale, Richard; Obisesan, Oluwafemi; Igyuve, Moses	Genetic Analysis of Agronomic and Fall Armyworm-Resistance Traits in Maize Hybrids with Varying Levels of Resistance to Stem Borers	Agronomy	Biotic stress	Fall armyworm Resistance	Line x tester	Inbred line/OPV	9	2	18	Not specified	2	Randomized Complete block	3	Nigeria	Benin	10°14' 0" N	5°52' 0" E	2021	Field	Optimal pH	Rainfed	Optimal	Optimum	timely	Natural FAW-infestation	SCA
	2022	Job, Anthony; Iseghohi, Innocent; Abe, Ayodeji; Yahaya, Muhammad; Olayiwola, Richard; Akinwale, Richard; Obisesan, Oluwafemi; Igyuve, Moses	Genetic Analysis of Agronomic and Fall Armyworm-Resistance Traits in Maize Hybrids with Varying Levels of Resistance to Stem Borers	Agronomy	Biotic stress	Fall armyworm Resistance	Line x tester	Inbred line/OPV	9	2	18	Not specified	2	Randomized Complete block	3	Nigeria	Dutsin Ma	12°47' 0" N	7°49' 0" E	2021	Field	Optimal pH	Rainfed	Optimal	Optimum	timely	Natural FAW-infestation	SCA
	2022	Job, Anthony; Iseghohi, Innocent; Abe, Ayodeji; Yahaya, Muhammad; Olayiwola, Richard; Akinwale, Richard; Obisesan, Oluwafemi; Igyuve, Moses	Genetic Analysis of Agronomic and Fall Armyworm-Resistance Traits in Maize Hybrids with Varying Levels of Resistance to Stem Borers	Agronomy	Biotic stress	Fall armyworm Resistance	Line x tester	Inbred line/OPV	9	2	18	Not specified	2	Randomized Complete block	3	Nigeria	Ibadan	7° 27' 0" N	3° 53' 0" E	2021	Field	Optimal pH	Rainfed	Optimal	Optimum	timely	Artificial FAW infestation	SCA
	2022	Job, Anthony; Iseghohi, Innocent; Abe, Ayodeji; Yahaya, Muhammad; Olayiwola, Richard; Akinwale, Richard; Obisesan, Oluwafemi; Igyuve, Moses	Genetic Analysis of Agronomic and Fall Armyworm-Resistance Traits in Maize Hybrids with Varying Levels of Resistance to Stem Borers	Agronomy	Biotic stress	Fall armyworm Resistance	Line x tester	Inbred line/OPV	9	2	18	Not specified	2	Randomized Complete block	3	Nigeria	Ibadan	7° 27' 0" N	3° 53' 0" E	2021	Field	Optimal pH	Rainfed	Optimal	Optimum	timely	Artificial FAW infestation	SCA
	2022	Job, Anthony; Iseghohi, Innocent; Abe, Ayodeji; Yahaya, Muhammad; Olayiwola, Richard; Akinwale, Richard; Obisesan, Oluwafemi; Igyuve, Moses	Genetic Analysis of Agronomic and Fall Armyworm-Resistance Traits in Maize Hybrids with Varying Levels of Resistance to Stem Borers	Agronomy	Biotic stress	Fall armyworm Resistance	Line x tester	Inbred line/OPV	9	2	18	Not specified	2	Randomized Complete block	3	Nigeria	Lafia	8° 32' 0" N	8° 32' 0" E	2021	Field	Optimal pH	Rainfed	Optimal	Optimum	timely	Natural FAW-infestation	SCA
	2022	Job, Anthony; Iseghohi, Innocent; Abe, Ayodeji; Yahaya, Muhammad; Olayiwola, Richard; Akinwale, Richard; Obisesan, Oluwafemi; Igyuve, Moses	Genetic Analysis of Agronomic and Fall Armyworm-Resistance Traits in Maize Hybrids with Varying Levels of Resistance to Stem Borers	Agronomy	Biotic stress	Fall armyworm Resistance	Line x tester	Inbred line/OPV	9	2	18	Not specified	2	Randomized Complete block	3	Nigeria	Mokwa	9° 18' 0" N	5° 04' 0" E	2021	Field	Optimal pH	Rainfed	Optimal	Optimum	timely	Natural FAW-infestation	SCA
	2022	Job, Anthony; Iseghohi, Innocent; Abe, Ayodeji; Yahaya, Muhammad; Olayiwola, Richard; Akinwale, Richard; Obisesan, Oluwafemi; Igyuve, Moses	Genetic Analysis of Agronomic and Fall Armyworm-Resistance Traits in Maize Hybrids with Varying Levels of Resistance to Stem Borers	Agronomy	Biotic stress	Fall armyworm Resistance	Line x tester	Inbred line/OPV	9	2	18	Not specified	2	Randomized Complete block	3	Nigeria	Zaria	11° 07' 0" N	7° 45' 0" E	2021	Field	Optimal pH	Rainfed	Optimal	Optimum	timely	Natural FAW-infestation	SCA
57	2021	Bhadmus, Olatunde A.; Badu‐apraku, Baffour; Adeyemo, Oyenike A.; Ogunkanmi, Adebayo L.	Genetic analysis of early white quality protein maize inbreds and derived hybrids under low鈥恘itrogen and combined drought and heat stress environments	Plants	Yield and Abiotic stress	Grain and drought tolerance	North Carolina II	Inbred line	24	4	96	Not specified	4	Alpha lattice	2	Nigeria	Mokwa	9° 18' 0" N	5° 04' 0" E	2019	Field	Optimal pH	Rainfed	Optimal	Low	timely	NA	GCA
	2021	Bhadmus, Olatunde A.; Badu‐apraku, Baffour; Adeyemo, Oyenike A.; Ogunkanmi, Adebayo L.	Genetic analysis of early white quality protein maize inbreds and derived hybrids under low鈥恘itrogen and combined drought and heat stress environments	Plants	Yield and Abiotic stress	Grain and drought tolerance	North Carolina II	Inbred line	24	4	96	Not specified	4	Alpha lattice	2	Nigeria	Mokwa	9° 18' 0" N	5° 04' 0" E	2020	Field	Optimal pH	Rainfed	Optimal	Low	timely	NA	GCA
	2021	Bhadmus, Olatunde A.; Badu‐apraku, Baffour; Adeyemo, Oyenike A.; Ogunkanmi, Adebayo L.	Genetic analysis of early white quality protein maize inbreds and derived hybrids under low鈥恘itrogen and combined drought and heat stress environments	Plants	Yield and Abiotic stress	Grain and drought tolerance	North Carolina II	Inbred line	24	4	96	Not specified	4	Alpha lattice	2	Nigeria	Kadawa	11° 45' 0" N	8° 45' 0" E	2020	Field	Optimal pH	Combinned heat and Drought stress	Optimal	Optimum	timely	NA	SCA
	2021	Bhadmus, Olatunde A.; Badu‐apraku, Baffour; Adeyemo, Oyenike A.; Ogunkanmi, Adebayo L.	Genetic analysis of early white quality protein maize inbreds and derived hybrids under low鈥恘itrogen and combined drought and heat stress environments	Plants	Yield and Abiotic stress	Grain and drought tolerance	North Carolina II	Inbred line	24	4	96	Not specified	4	Alpha lattice	2	Nigeria	Kadawa	11° 45' 0" N	8° 45' 0" E	2021	Field	Optimal pH	Combinned heat and Drought stress	Optimal	Optimum	timely	NA	SCA
	2021	Bhadmus, Olatunde A.; Badu‐apraku, Baffour; Adeyemo, Oyenike A.; Ogunkanmi, Adebayo L.	Genetic analysis of early white quality protein maize inbreds and derived hybrids under low鈥恘itrogen and combined drought and heat stress environments	Plants	Yield and Abiotic stress	Grain and drought tolerance	North Carolina II	Inbred line	24	4	96	Not specified	4	Alpha lattice	2	Nigeria	Kadawa	11° 45' 0" N	8° 45' 0" E	2019/2020	Field	Optimal pH	Optimum	Optimal	Optimum	timely	NA	GCA
	2021	Bhadmus, Olatunde A.; Badu‐apraku, Baffour; Adeyemo, Oyenike A.; Ogunkanmi, Adebayo L.	Genetic analysis of early white quality protein maize inbreds and derived hybrids under low鈥恘itrogen and combined drought and heat stress environments	Plants	Yield and Abiotic stress	Grain and drought tolerance	North Carolina II	Inbred line	24	4	96	Not specified	4	Alpha lattice	2	Nigeria	Mokwa	9° 18' 0" N	5° 04' 0" E	2019/2020	Field	Optimal pH	Optimum	Optimal	Optimum	timely	NA	GCA
58	2022	Owusu, Godfred Afrifa; Ribeiro, Priscilla Francisco; Abe, Ayodeji	Genetic analysis of grain yield and agronomic traits of quality protein maize inbred lines and their single-cross hybrids under drought stress and well-watered conditions	Ecological Genetics and Genomics	Yield and Abiotic stress	Grain and drought tolerance	Half-Diallel	Inbred line	13	13	78	Not specified	3	Alpha lattice	3	Ghana	Branam-Wenchi	7° 54' 0" N	2° 1' 0" W	2018/2019	Field	Optimal pH	Drought stress	Optimal	Optimum	timely	NA	GCA
	2022	Owusu, Godfred Afrifa; Ribeiro, Priscilla Francisco; Abe, Ayodeji	Genetic analysis of grain yield and agronomic traits of quality protein maize inbred lines and their single-cross hybrids under drought stress and well-watered conditions	Ecological Genetics and Genomics	Yield and Abiotic stress	Grain and drought tolerance	Half-Diallel	Inbred line	13	13	78	Not specified	3	Alpha lattice	3	Ghana	Branam-Wenchi	7° 54' 0" N	2° 1' 0" W	2018/2019	Field	Optimal pH	Optimum	Optimal	Optimum	timely	NA	GCA
	2022	Owusu, Godfred Afrifa; Ribeiro, Priscilla Francisco; Abe, Ayodeji	Genetic analysis of grain yield and agronomic traits of quality protein maize inbred lines and their single-cross hybrids under drought stress and well-watered conditions	Ecological Genetics and Genomics	Yield and Abiotic stress	Grain and drought tolerance	Half-Diallel	Inbred line	13	13	78	Not specified	3	Alpha lattice	3	Ghana	Fumesua	6°41? 00" N	1°28? W	2018/2019	Field	Optimal pH	Drought stress	Optimal	Optimum	timely	NA	GCA
	2022	Owusu, Godfred Afrifa; Ribeiro, Priscilla Francisco; Abe, Ayodeji	Genetic analysis of grain yield and agronomic traits of quality protein maize inbred lines and their single-cross hybrids under drought stress and well-watered conditions	Ecological Genetics and Genomics	Yield and Abiotic stress	Grain and drought tolerance	Half-Diallel	Inbred line	13	13	78	Not specified	3	Alpha lattice	3	Ghana	Fumesua	6°41? 00" N	1°28? W	2018/2019	Field	Optimal pH	Optimum	Optimal	Optimum	timely	NA	GCA
	2022	Owusu, Godfred Afrifa; Ribeiro, Priscilla Francisco; Abe, Ayodeji	Genetic analysis of grain yield and agronomic traits of quality protein maize inbred lines and their single-cross hybrids under drought stress and well-watered conditions	Ecological Genetics and Genomics	Yield and Abiotic stress	Grain and drought tolerance	Half-Diallel	Inbred line	13	13	78	Not specified	3	Alpha lattice	3	Ghana	Branam-Wenchi	7° 54' 0" N	2° 1' 0" W	2019/2020	Field	Optimal pH	Drought stress	Optimal	Optimum	timely	NA	GCA
	2022	Owusu, Godfred Afrifa; Ribeiro, Priscilla Francisco; Abe, Ayodeji	Genetic analysis of grain yield and agronomic traits of quality protein maize inbred lines and their single-cross hybrids under drought stress and well-watered conditions	Ecological Genetics and Genomics	Yield and Abiotic stress	Grain and drought tolerance	Half-Diallel	Inbred line	13	13	78	Not specified	3	Alpha lattice	3	Ghana	Branam-Wenchi	7° 54' 0" N	2° 1' 0" W	2019/2020	Field	Optimal pH	Optimum	Optimal	Optimum	timely	NA	GCA
	2022	Owusu, Godfred Afrifa; Ribeiro, Priscilla Francisco; Abe, Ayodeji	Genetic analysis of grain yield and agronomic traits of quality protein maize inbred lines and their single-cross hybrids under drought stress and well-watered conditions	Ecological Genetics and Genomics	Yield and Abiotic stress	Grain and drought tolerance	Half-Diallel	Inbred line	13	13	78	Not specified	3	Alpha lattice	3	Ghana	Fumesua	6°41? 00" N	1°28? W	2019/2020	Field	Optimal pH	Drought stress	Optimal	Optimum	timely	NA	GCA
	2022	Owusu, Godfred Afrifa; Ribeiro, Priscilla Francisco; Abe, Ayodeji	Genetic analysis of grain yield and agronomic traits of quality protein maize inbred lines and their single-cross hybrids under drought stress and well-watered conditions	Ecological Genetics and Genomics	Yield and Abiotic stress	Grain and drought tolerance	Half-Diallel	Inbred line	13	13	78	Not specified	3	Alpha lattice	3	Ghana	Fumesua	6°41? 00" N	1°28? W	2019/2020	Field	Optimal pH	Optimum	Optimal	Optimum	timely	NA	GCA
59	2024	Bonkoungou, Tégawendé Odette; Badu-Apraku, Baffour; Adetimirin, Victor Olawale; Nanema, Kiswendsida Romaric; Adejumobi, Idris Ishola	Genetic analysis of grain yield and related traits of extra-early orange maize inbred lines and their hybrids under drought and rain-fed conditions	Frontiers in Plant Science	Yield	Grain and drought tolerance	Line x tester	Inbred line	36	5	180	10	6	Alpha lattice	2	Nigeria	Ikenne	6° 53' 0" N	3° 42' 0" E	2022	Field	Optimal pH	Optimum	Optimal	Optimum	timely	NA	GCA
	2024	Bonkoungou, Tégawendé Odette; Badu-Apraku, Baffour; Adetimirin, Victor Olawale; Nanema, Kiswendsida Romaric; Adejumobi, Idris Ishola	Genetic analysis of grain yield and related traits of extra-early orange maize inbred lines and their hybrids under drought and rain-fed conditions	Frontiers in Plant Science	Yield	Grain and drought tolerance	Line x tester	Inbred line	36	5	180	10	6	Alpha lattice	2	Nigeria	Ikenne	6° 53' 0" N	3° 42' 0" E	2023	Field	Optimal pH	Optimum	Optimal	Optimum	timely	NA	GCA
	2024	Bonkoungou, Tégawendé Odette; Badu-Apraku, Baffour; Adetimirin, Victor Olawale; Nanema, Kiswendsida Romaric; Adejumobi, Idris Ishola	Genetic analysis of grain yield and related traits of extra-early orange maize inbred lines and their hybrids under drought and rain-fed conditions	Frontiers in Plant Science	Yield	Grain and drought tolerance	Line x tester	Inbred line	36	5	180	10	6	Alpha lattice	2	Nigeria	Ikenne	6° 53' 0" N	3° 42' 0" E	2021/2022	Field	Optimal pH	Drought stress	Optimal	Optimum	timely	NA	GCA
	2024	Bonkoungou, Tégawendé Odette; Badu-Apraku, Baffour; Adetimirin, Victor Olawale; Nanema, Kiswendsida Romaric; Adejumobi, Idris Ishola	Genetic analysis of grain yield and related traits of extra-early orange maize inbred lines and their hybrids under drought and rain-fed conditions	Frontiers in Plant Science	Yield	Grain and drought tolerance	Line x tester	Inbred line	36	5	180	10	6	Alpha lattice	2	Nigeria	Ikenne	6° 53' 0" N	3° 42' 0" E	2022/2023	Field	Optimal pH	Drought stress	Optimal	Optimum	timely	NA	GCA
60	2021	Badu-Apraku, Baffour; Bankole, Faith A.; Fakorede, Morakinyo A.B.; Ayinde, Olalekan; Ortega-Beltran, Alejandro	Genetic analysis of grain yield and resistance of extra-early-maturing maize inbreds to northern corn leaf blight	Crop Science	Biotic stress	Northern Leaf Blight resistance	North Carolina II	Inbred line	30	5	150	Not specified	6	Alpha lattice	2	Nigeria	Ikenne	6° 53' 0" N	3° 42' 0" E	2018	Field	Optimal pH	Rainfed	Optimal	Optimum	timely	Artificial tursicum inoculation	GCA
	2021	Badu-Apraku, Baffour; Bankole, Faith A.; Fakorede, Morakinyo A.B.; Ayinde, Olalekan; Ortega-Beltran, Alejandro	Genetic analysis of grain yield and resistance of extra-early-maturing maize inbreds to northern corn leaf blight	Crop Science	Biotic stress	Northern Leaf Blight resistance	North Carolina II	Inbred line	30	5	150	Not specified	6	Alpha lattice	2	Nigeria	Ile-Ife	7° 28' 0" N	4° 33' 0" E	2018	Field	Optimal pH	Rainfed	Optimal	Optimum	timely	Artificial tursicum inoculation	GCA
	2021	Badu-Apraku, Baffour; Bankole, Faith A.; Fakorede, Morakinyo A.B.; Ayinde, Olalekan; Ortega-Beltran, Alejandro	Genetic analysis of grain yield and resistance of extra-early-maturing maize inbreds to northern corn leaf blight	Crop Science	Biotic stress	Northern Leaf Blight resistance	North Carolina II	Inbred line	30	5	150	Not specified	6	Alpha lattice	2	Nigeria	Zaria	11° 07' 0" N	7° 45' 0" E	2018	Field	Optimal pH	Rainfed	Optimal	Optimum	timely	Artificial tursicum inoculation	GCA
	2021	Badu-Apraku, Baffour; Bankole, Faith A.; Fakorede, Morakinyo A.B.; Ayinde, Olalekan; Ortega-Beltran, Alejandro	Genetic analysis of grain yield and resistance of extra-early-maturing maize inbreds to northern corn leaf blight	Crop Science	Biotic stress	Northern Leaf Blight resistance	North Carolina II	Inbred line	30	5	150	Not specified	6	Alpha lattice	2	Nigeria	Ikenne	6° 53' 0" N	3° 42' 0" E	2019	Field	Optimal pH	Rainfed	Optimal	Optimum	timely	Artificial tursicum inoculation	GCA
	2021	Badu-Apraku, Baffour; Bankole, Faith A.; Fakorede, Morakinyo A.B.; Ayinde, Olalekan; Ortega-Beltran, Alejandro	Genetic analysis of grain yield and resistance of extra-early-maturing maize inbreds to northern corn leaf blight	Crop Science	Biotic stress	Northern Leaf Blight resistance	North Carolina II	Inbred line	30	5	150	Not specified	6	Alpha lattice	2	Nigeria	Ikenne	6° 53' 0" N	3° 42' 0" E	2019	Field	Optimal pH	Rainfed	Optimal	Optimum	timely	Non-tursicum inoculated	GCA
	2021	Badu-Apraku, Baffour; Bankole, Faith A.; Fakorede, Morakinyo A.B.; Ayinde, Olalekan; Ortega-Beltran, Alejandro	Genetic analysis of grain yield and resistance of extra-early-maturing maize inbreds to northern corn leaf blight	Crop Science	Biotic stress	Northern Leaf Blight resistance	North Carolina II	Inbred line	30	5	150	Not specified	6	Alpha lattice	2	Nigeria	Ile-Ife	7° 28' 0" N	4° 33' 0" E	2019	Field	Optimal pH	Rainfed	Optimal	Optimum	timely	Artificial tursicum inoculation	GCA
	2021	Badu-Apraku, Baffour; Bankole, Faith A.; Fakorede, Morakinyo A.B.; Ayinde, Olalekan; Ortega-Beltran, Alejandro	Genetic analysis of grain yield and resistance of extra-early-maturing maize inbreds to northern corn leaf blight	Crop Science	Biotic stress	Northern Leaf Blight resistance	North Carolina II	Inbred line	30	5	150	Not specified	6	Alpha lattice	2	Nigeria	Ile-Ife	7° 28' 0" N	4° 33' 0" E	2019	Field	Optimal pH	Rainfed	Optimal	Optimum	timely	Non-tursicum inoculated	GCA
	2021	Badu-Apraku, Baffour; Bankole, Faith A.; Fakorede, Morakinyo A.B.; Ayinde, Olalekan; Ortega-Beltran, Alejandro	Genetic analysis of grain yield and resistance of extra-early-maturing maize inbreds to northern corn leaf blight	Crop Science	Biotic stress	Northern Leaf Blight resistance	North Carolina II	Inbred line	30	5	150	Not specified	6	Alpha lattice	2	Nigeria	Zaria	11° 07' 0" N	7° 45' 0" E	2019	Field	Optimal pH	Rainfed	Optimal	Optimum	timely	Artificial tursicum inoculation	GCA
	2021	Badu-Apraku, Baffour; Bankole, Faith A.; Fakorede, Morakinyo A.B.; Ayinde, Olalekan; Ortega-Beltran, Alejandro	Genetic analysis of grain yield and resistance of extra-early-maturing maize inbreds to northern corn leaf blight	Crop Science	Biotic stress	Northern Leaf Blight resistance	North Carolina II	Inbred line	30	5	150	Not specified	6	Alpha lattice	2	Nigeria	Zaria	11° 07' 0" N	7° 45' 0" E	2019	Field	Optimal pH	Rainfed	Optimal	Optimum	timely	Non-tursicum inoculated	GCA
61	2021	Oppong, Allen; Dadzie, Abu M.; Ifie, Beatrice; Asante, Maxwell D.; Prempeh, Ruth N. A.; Abrokwah, Linda A.; Kubi, Zipporah Appiah; Marfo, Esther A.; Ananng, Esther A.; Warburton, Marilyn L.	Genetic Analysis of New Maize Hybrids for Yield and Resistance to Aflatoxin Accumulation	Journal of Agricultural Science	Yield and Nutrition	Grain and Aflatoxin resistance	North Carolina II	Inbred line	16	10	160	Not specified	9	Alpha lattice	3	Ghana	Akomadan	7° 23' 45.6" N	1°58' 22.8" W	2017	Field	Optimal pH	Rainfed	Optimal	Optimum	timely	Artificial Aflatoxin inoculation	GCA
	2021	Oppong, Allen; Dadzie, Abu M.; Ifie, Beatrice; Asante, Maxwell D.; Prempeh, Ruth N. A.; Abrokwah, Linda A.; Kubi, Zipporah Appiah; Marfo, Esther A.; Ananng, Esther A.; Warburton, Marilyn L.	Genetic Analysis of New Maize Hybrids for Yield and Resistance to Aflatoxin Accumulation	Journal of Agricultural Science	Yield and Nutrition	Grain and Aflatoxin resistance	North Carolina II	Inbred line	16	10	160	Not specified	9	Alpha lattice	3	Ghana	Akomadan	7° 23' 45.6" N	1°58' 22.8" W	2017	Field	Optimal pH	Rainfed	Optimal	Optimum	timely	Artificial Aflatoxin inoculation	GCA
	2021	Oppong, Allen; Dadzie, Abu M.; Ifie, Beatrice; Asante, Maxwell D.; Prempeh, Ruth N. A.; Abrokwah, Linda A.; Kubi, Zipporah Appiah; Marfo, Esther A.; Ananng, Esther A.; Warburton, Marilyn L.	Genetic Analysis of New Maize Hybrids for Yield and Resistance to Aflatoxin Accumulation	Journal of Agricultural Science	Yield and Nutrition	Grain and Aflatoxin resistance	North Carolina II	Inbred line	16	10	160	Not specified	9	Alpha lattice	3	Ghana	Branam-Wenchi	7° 43' 59.9" N	2° 6' 0" W	2017	Field	Optimal pH	Rainfed	Optimal	Optimum	timely	Artificial Aflatoxin inoculation	GCA
	2021	Oppong, Allen; Dadzie, Abu M.; Ifie, Beatrice; Asante, Maxwell D.; Prempeh, Ruth N. A.; Abrokwah, Linda A.; Kubi, Zipporah Appiah; Marfo, Esther A.; Ananng, Esther A.; Warburton, Marilyn L.	Genetic Analysis of New Maize Hybrids for Yield and Resistance to Aflatoxin Accumulation	Journal of Agricultural Science	Yield and Nutrition	Grain and Aflatoxin resistance	North Carolina II	Inbred line	16	10	160	Not specified	9	Alpha lattice	3	Ghana	Branam-Wenchi	7° 43' 59.9" N	2° 6' 0" W	2017	Field	Optimal pH	Rainfed	Optimal	Optimum	timely	Artificial Aflatoxin inoculation	GCA
	2021	Oppong, Allen; Dadzie, Abu M.; Ifie, Beatrice; Asante, Maxwell D.; Prempeh, Ruth N. A.; Abrokwah, Linda A.; Kubi, Zipporah Appiah; Marfo, Esther A.; Ananng, Esther A.; Warburton, Marilyn L.	Genetic Analysis of New Maize Hybrids for Yield and Resistance to Aflatoxin Accumulation	Journal of Agricultural Science	Yield and Nutrition	Grain and Aflatoxin resistance	North Carolina II	Inbred line	16	10	160	Not specified	9	Alpha lattice	3	Ghana	Fumesua	6°41? 00" N	1°28? W	2017	Field	Optimal pH	Rainfed	Optimal	Optimum	timely	Artificial Aflatoxin inoculation	GCA
	2021	Oppong, Allen; Dadzie, Abu M.; Ifie, Beatrice; Asante, Maxwell D.; Prempeh, Ruth N. A.; Abrokwah, Linda A.; Kubi, Zipporah Appiah; Marfo, Esther A.; Ananng, Esther A.; Warburton, Marilyn L.	Genetic Analysis of New Maize Hybrids for Yield and Resistance to Aflatoxin Accumulation	Journal of Agricultural Science	Yield and Nutrition	Grain and Aflatoxin resistance	North Carolina II	Inbred line	16	10	160	Not specified	9	Alpha lattice	3	Ghana	Fumesua	6°41? 00" N	1°28? W	2017	Field	Optimal pH	Rainfed	Optimal	Optimum	timely	Artificial Aflatoxin inoculation	GCA
62	2023	Ohunakin, Akinlolu O.; Odiyi, A. C.; Fayeun, L. S.	Genetic analysis of resistance to northern leaf blight of tropical maize inbred lines	Journal of Crop Science and Biotechnology	Biotic stress	Northern Leaf Blight	Half-Diallel	Inbred line	10	10	45	10	Not specified	Alpha lattice	3	Nigeria	Akure	7° 15' 0" N	5° 15' 0" E	2016	Field	Optimal pH	Rainfed	Optimal	Optimum	timely	Artificial tursicum inoculation	GCA
	2023	Ohunakin, Akinlolu O.; Odiyi, A. C.; Fayeun, L. S.	Genetic analysis of resistance to northern leaf blight of tropical maize inbred lines	Journal of Crop Science and Biotechnology	Biotic stress	Northern Leaf Blight	Half-Diallel	Inbred line	10	10	45	10	Not specified	Alpha lattice	3	Nigeria	Ibadan	7° 28' 0" N	4° 33' 0" E	2016	Field	Optimal pH	Rainfed	Optimal	Optimum	timely	Artificial tursicum inoculation	GCA
	2023	Ohunakin, Akinlolu O.; Odiyi, A. C.; Fayeun, L. S.	Genetic analysis of resistance to northern leaf blight of tropical maize inbred lines	Journal of Crop Science and Biotechnology	Biotic stress	Northern Leaf Blight	Half-Diallel	Inbred line	10	10	45	10	Not specified	Alpha lattice	3	Nigeria	Ile-Ife	7° 28' 0" N	4° 33' 0" E	2016	Field	Optimal pH	Rainfed	Optimal	Optimum	timely	Artificial tursicum inoculation	GCA
	2023	Ohunakin, Akinlolu O.; Odiyi, A. C.; Fayeun, L. S.	Genetic analysis of resistance to northern leaf blight of tropical maize inbred lines	Journal of Crop Science and Biotechnology	Biotic stress	Northern Leaf Blight	Half-Diallel	Inbred line	10	10	45	10	Not specified	Alpha lattice	3	Nigeria	Akure	7° 15' 0" N	5° 15' 0" E	2017	Field	Optimal pH	Rainfed	Optimal	Optimum	timely	Artificial tursicum inoculation	GCA
	2023	Ohunakin, Akinlolu O.; Odiyi, A. C.; Fayeun, L. S.	Genetic analysis of resistance to northern leaf blight of tropical maize inbred lines	Journal of Crop Science and Biotechnology	Biotic stress	Northern Leaf Blight	Half-Diallel	Inbred line	10	10	45	10	Not specified	Alpha lattice	3	Nigeria	Ile-Ife	7° 28' 0" N	4° 33' 0" E	2017	Field	Optimal pH	Rainfed	Optimal	Optimum	timely	Artificial tursicum inoculation	GCA
63	2024	Elmyhun, Melkamu; Abate, Ermias; Abate, Alemu; Teklewold, Adefris; Menkir, Abebe	Genetic analysis of tolerance to combined drought and heat stress in tropical maize	PLoS ONE	Abiotic stress	Drought and Heat tolerance	North Carolina II	Inbred line	24	4	96	Not specified	4	Alpha lattice	2	Nigeria	Ikenne	6° 53' 0" N	3° 42' 0" E	2019	Field	Optimal pH	Drought stress	Optimal	Optimum	timely	NA	GCA
	2024	Elmyhun, Melkamu; Abate, Ermias; Abate, Alemu; Teklewold, Adefris; Menkir, Abebe	Genetic analysis of tolerance to combined drought and heat stress in tropical maize	PLoS ONE	Abiotic stress	Drought and Heat tolerance	North Carolina II	Inbred line	24	4	96	Not specified	4	Alpha lattice	2	Nigeria	Ikenne	6° 53' 0" N	3° 42' 0" E	2019	Field	Optimal pH	Optimum	Optimal	Optimum	timely	NA	GCA
	2024	Elmyhun, Melkamu; Abate, Ermias; Abate, Alemu; Teklewold, Adefris; Menkir, Abebe	Genetic analysis of tolerance to combined drought and heat stress in tropical maize	PLoS ONE	Abiotic stress	Drought and Heat tolerance	North Carolina II	Inbred line	24	4	96	Not specified	4	Alpha lattice	2	Nigeria	Ikenne	6° 53' 0" N	3° 42' 0" E	2020	Field	Optimal pH	Drought stress	Optimal	Optimum	timely	NA	GCA
	2024	Elmyhun, Melkamu; Abate, Ermias; Abate, Alemu; Teklewold, Adefris; Menkir, Abebe	Genetic analysis of tolerance to combined drought and heat stress in tropical maize	PLoS ONE	Abiotic stress	Drought and Heat tolerance	North Carolina II	Inbred line	24	4	96	Not specified	4	Alpha lattice	2	Nigeria	Ikenne	6° 53' 0" N	3° 42' 0" E	2020	Field	Optimal pH	Optimum	Optimal	Optimum	timely	NA	GCA
	2024	Elmyhun, Melkamu; Abate, Ermias; Abate, Alemu; Teklewold, Adefris; Menkir, Abebe	Genetic analysis of tolerance to combined drought and heat stress in tropical maize	PLoS ONE	Abiotic stress	Drought and Heat tolerance	North Carolina II	Inbred line	24	4	96	Not specified	4	Alpha lattice	2	Nigeria	Kadawa	11° 45' 0" N	8° 45' 0" E	2020	Field	Optimal pH	Combinned heat and Drought stress	Optimal	Optimum	timely	NA	GCA
	2024	Elmyhun, Melkamu; Abate, Ermias; Abate, Alemu; Teklewold, Adefris; Menkir, Abebe	Genetic analysis of tolerance to combined drought and heat stress in tropical maize	PLoS ONE	Abiotic stress	Drought and Heat tolerance	North Carolina II	Inbred line	24	4	96	Not specified	4	Alpha lattice	2	Nigeria	kadawa	11° 45' 0" N	8° 45' 0" E	2021	Field	Optimal pH	Combinned heat and Drought stress	Optimal	Optimum	timely	NA	GCA
64	2023	Udo, Enoobong; Abe, Ayodeji; Meseka, Silvestro; Mengesha, Wende; Menkir, Abebe	Genetic Analysis of Zinc, Iron and Provitamin A Content in Tropical Maize (Zea mays L.)	Agronomy	Nutrition	Nutrient elements	North Carolina II	Inbred line	24	4	96	Not specified	4	Alpha lattice	2	Nigeria	Ikenne	6° 53' 0" N	3° 42' 0" E	2020	Field	Optimal pH	Optimum	Optimal	Optimum	timely	NA	GCA
	2023	Udo, Enoobong; Abe, Ayodeji; Meseka, Silvestro; Mengesha, Wende; Menkir, Abebe	Genetic Analysis of Zinc, Iron and Provitamin A Content in Tropical Maize (Zea mays L.)	Agronomy	Nutrition	Nutrient elements	North Carolina II	Inbred line	24	4	96	Not specified	4	Alpha lattice	2	Nigeria	Saminaka	8° 39' 0" N	10° 34' 0" E	2020	Field	Optimal pH	Optimum	Optimal	Optimum	timely	NA	GCA
	2023	Udo, Enoobong; Abe, Ayodeji; Meseka, Silvestro; Mengesha, Wende; Menkir, Abebe	Genetic Analysis of Zinc, Iron and Provitamin A Content in Tropical Maize (Zea mays L.)	Agronomy	Nutrition	Nutrient elements	North Carolina II	Inbred line	24	4	96	Not specified	4	Alpha lattice	2	Nigeria	Ikenne	6° 53' 0" N	3° 42' 0" E	2021	Field	Optimal pH	Optimum	Optimal	Optimum	timely	NA	GCA
	2023	Udo, Enoobong; Abe, Ayodeji; Meseka, Silvestro; Mengesha, Wende; Menkir, Abebe	Genetic Analysis of Zinc, Iron and Provitamin A Content in Tropical Maize (Zea mays L.)	Agronomy	Nutrition	Nutrient elements	North Carolina II	Inbred line	24	4	96	Not specified	4	Alpha lattice	2	Nigeria	Saminaka	8° 39' 0" N	10° 34' 0" E	2021	Field	Optimal pH	Optimum	Optimal	Optimum	timely	NA	GCA
65	2021	Agbowuro, G O; Salami, A E	Genetic and heritability studies of grain yield and other agronomic traits in low-N maize	Thai Journal of Agricultural Science	Yield	Grain	North Carolina II	Inbred line	2	4	8	Not specified	Not specified	Randomized Complete block	3	Nigeria	Ilara-Mokin	7° 13' 12" N	5° 06' 0" E	2019	Field	Optimal pH	Rainfed	Optimal	Low	timely	NA	GCA
	2021	Agbowuro, G O; Salami, A E	Genetic and heritability studies of grain yield and other agronomic traits in low-N maize	Thai Journal of Agricultural Science	Yield	Grain	North Carolina II	Inbred line	2	4	8	Not specified	Not specified	Randomized Complete block	3	Nigeria	Ilara-Mokin	7° 13' 12" N	5° 06' 0" E	2019	Field	Optimal pH	Rainfed	Optimal	Optimum	timely	NA	GCA
	2021	Agbowuro, G O; Salami, A E	Genetic and heritability studies of grain yield and other agronomic traits in low-N maize	Thai Journal of Agricultural Science	Yield	Grain	North Carolina II	Inbred line	2	4	8	Not specified	Not specified	Randomized Complete block	3	Nigeria	Ilara-Mokin	7° 13' 12" N	5° 06' 0" E	2020	Field	Optimal pH	Rainfed	Optimal	Low	timely	NA	GCA
	2021	Agbowuro, G O; Salami, A E	Genetic and heritability studies of grain yield and other agronomic traits in low-N maize	Thai Journal of Agricultural Science	Yield	Grain	North Carolina II	Inbred line	2	4	8	Not specified	Not specified	Randomized Complete block	3	Nigeria	Ilara-Mokin	7° 13' 12" N	5° 06' 0" E	2020	Field	Optimal pH	Rainfed	Optimal	Optimum	timely	NA	GCA
66	2020	Obeng-Bio, Ebenezer; Badu-Apraku, Baffour; Ifie, Beatrice Elohor; Danquah, Agyemang; Blay, Essie Takyiwaa; Dadzie, Mustapha Abu; Noudifoulè, Gilbert Tchala; Talabi, Abidemi Olutayo	Genetic diversity among early provitamin A quality protein maize inbred lines and the performance of derived hybrids under contrasting nitrogen environments	BMC Genetics	Yield	Grain	North Carolina II	Inbred line	24	4	96	Not specified	4	Alpha lattice	2	Nigeria	Ile-Ife	7° 28' 0" N	4° 33' 0" E	2016	Field	Optimal pH	Rainfed	Optimal	Low	timely	NA	GCA
	2020	Obeng-Bio, Ebenezer; Badu-Apraku, Baffour; Ifie, Beatrice Elohor; Danquah, Agyemang; Blay, Essie Takyiwaa; Dadzie, Mustapha Abu; Noudifoulè, Gilbert Tchala; Talabi, Abidemi Olutayo	Genetic diversity among early provitamin A quality protein maize inbred lines and the performance of derived hybrids under contrasting nitrogen environments	BMC Genetics	Yield	Grain	North Carolina II	Inbred line	24	4	96	Not specified	4	Alpha lattice	2	Nigeria	Mokwa	9° 18' 0" N	5° 04' 0" E	2016	Field	Optimal pH	Rainfed	Optimal	Low	timely	NA	GCA
	2020	Obeng-Bio, Ebenezer; Badu-Apraku, Baffour; Ifie, Beatrice Elohor; Danquah, Agyemang; Blay, Essie Takyiwaa; Dadzie, Mustapha Abu; Noudifoulè, Gilbert Tchala; Talabi, Abidemi Olutayo	Genetic diversity among early provitamin A quality protein maize inbred lines and the performance of derived hybrids under contrasting nitrogen environments	BMC Genetics	Yield	Grain	North Carolina II	Inbred line	24	4	96	Not specified	4	Alpha lattice	2	Nigeria	Ile-Ife	7° 28' 0" N	4° 33' 0" E	2016	Field	Optimal pH	Rainfed	Optimal	Optimum	timely	NA	GCA
	2020	Obeng-Bio, Ebenezer; Badu-Apraku, Baffour; Ifie, Beatrice Elohor; Danquah, Agyemang; Blay, Essie Takyiwaa; Dadzie, Mustapha Abu; Noudifoulè, Gilbert Tchala; Talabi, Abidemi Olutayo	Genetic diversity among early provitamin A quality protein maize inbred lines and the performance of derived hybrids under contrasting nitrogen environments	BMC Genetics	Yield	Grain	North Carolina II	Inbred line	24	4	96	Not specified	4	Alpha lattice	2	Nigeria	Mokwa	9° 18' 0" N	5° 04' 0" E	2016	Field	Optimal pH	Rainfed	Optimal	Optimum	timely	NA	GCA
	2020	Obeng-Bio, Ebenezer; Badu-Apraku, Baffour; Ifie, Beatrice Elohor; Danquah, Agyemang; Blay, Essie Takyiwaa; Dadzie, Mustapha Abu; Noudifoulè, Gilbert Tchala; Talabi, Abidemi Olutayo	Genetic diversity among early provitamin A quality protein maize inbred lines and the performance of derived hybrids under contrasting nitrogen environments	BMC Genetics	Yield	Grain	North Carolina II	Inbred line	24	4	96	Not specified	4	Alpha lattice	2	Nigeria	Ile-Ife	7° 28' 0" N	4° 33' 0" E	2017	Field	Optimal pH	Rainfed	Optimal	Low	timely	NA	GCA
	2020	Obeng-Bio, Ebenezer; Badu-Apraku, Baffour; Ifie, Beatrice Elohor; Danquah, Agyemang; Blay, Essie Takyiwaa; Dadzie, Mustapha Abu; Noudifoulè, Gilbert Tchala; Talabi, Abidemi Olutayo	Genetic diversity among early provitamin A quality protein maize inbred lines and the performance of derived hybrids under contrasting nitrogen environments	BMC Genetics	Yield	Grain	North Carolina II	Inbred line	24	4	96	Not specified	4	Alpha lattice	2	Nigeria	Mokwa	9° 18' 0" N	5° 04' 0" E	2017	Field	Optimal pH	Rainfed	Optimal	Low	timely	NA	GCA
	2020	Obeng-Bio, Ebenezer; Badu-Apraku, Baffour; Ifie, Beatrice Elohor; Danquah, Agyemang; Blay, Essie Takyiwaa; Dadzie, Mustapha Abu; Noudifoulè, Gilbert Tchala; Talabi, Abidemi Olutayo	Genetic diversity among early provitamin A quality protein maize inbred lines and the performance of derived hybrids under contrasting nitrogen environments	BMC Genetics	Yield	Grain	North Carolina II	Inbred line	24	4	96	Not specified	4	Alpha lattice	2	Nigeria	Ile-Ife	7° 28' 0" N	4° 33' 0" E	2017	Field	Optimal pH	Rainfed	Optimal	Optimum	timely	NA	GCA
	2020	Obeng-Bio, Ebenezer; Badu-Apraku, Baffour; Ifie, Beatrice Elohor; Danquah, Agyemang; Blay, Essie Takyiwaa; Dadzie, Mustapha Abu; Noudifoulè, Gilbert Tchala; Talabi, Abidemi Olutayo	Genetic diversity among early provitamin A quality protein maize inbred lines and the performance of derived hybrids under contrasting nitrogen environments	BMC Genetics	Yield	Grain	North Carolina II	Inbred line	24	4	96	Not specified	4	Alpha lattice	2	Nigeria	Mokwa	9° 18' 0" N	5° 04' 0" E	2017	Field	Optimal pH	Rainfed	Optimal	Optimum	timely	NA	GCA
67	2020	Akaogu, Ijeoma Chinyere; Badu-Apraku, Baffour; Gracen, Vernon; Tongoona, Pangirayi; Gedil, Melaku; Unachukwu, Nnanna; Offei, Samuel Kwame; Dzidzienyo, Daniel Kwadjo; Hearne, Sarah; Garcia-Oliveira, Ana Luisa	Genetic diversity and inter-trait relationships among maize inbreds containing genes from zea diploperennis and Hybrid Performance under Contrasting Environments	Agronomy	Biotic stress	Striga resistance	North Carolina II	Inbred line	30	5	150	Not specified	6	Alpha lattice	2	Nigeria	Abuja	9° 16' 0" N	7° 20' 0" E	2014	Field	Optimal pH	Rainfed	Optimal	Delayed	delay	Artificial Striga infestation	GCA
	2020	Akaogu, Ijeoma Chinyere; Badu-Apraku, Baffour; Gracen, Vernon; Tongoona, Pangirayi; Gedil, Melaku; Unachukwu, Nnanna; Offei, Samuel Kwame; Dzidzienyo, Daniel Kwadjo; Hearne, Sarah; Garcia-Oliveira, Ana Luisa	Genetic diversity and inter-trait relationships among maize inbreds containing genes from zea diploperennis and Hybrid Performance under Contrasting Environments	Agronomy	Biotic stress	Striga resistance	North Carolina II	Inbred line	30	5	150	Not specified	6	Alpha lattice	2	Nigeria	Mokwa	9° 18' 0" N	5° 04' 0" E	2014	Field	Optimal pH	Rainfed	Optimal	Delayed	delay	Artificial Striga infestation	GCA
	2020	Akaogu, Ijeoma Chinyere; Badu-Apraku, Baffour; Gracen, Vernon; Tongoona, Pangirayi; Gedil, Melaku; Unachukwu, Nnanna; Offei, Samuel Kwame; Dzidzienyo, Daniel Kwadjo; Hearne, Sarah; Garcia-Oliveira, Ana Luisa	Genetic diversity and inter-trait relationships among maize inbreds containing genes from zea diploperennis and Hybrid Performance under Contrasting Environments	Agronomy	Biotic stress	Striga resistance	North Carolina II	Inbred line	30	5	150	Not specified	6	Alpha lattice	2	Nigeria	Abuja	9° 16' 0" N	7° 20' 0" E	2014	Field	Optimal pH	Rainfed	Optimal	Optimum	timely	Non-Striga infestation	GCA
	2020	Akaogu, Ijeoma Chinyere; Badu-Apraku, Baffour; Gracen, Vernon; Tongoona, Pangirayi; Gedil, Melaku; Unachukwu, Nnanna; Offei, Samuel Kwame; Dzidzienyo, Daniel Kwadjo; Hearne, Sarah; Garcia-Oliveira, Ana Luisa	Genetic diversity and inter-trait relationships among maize inbreds containing genes from zea diploperennis and Hybrid Performance under Contrasting Environments	Agronomy	Biotic stress	Striga resistance	North Carolina II	Inbred line	30	5	150	Not specified	6	Alpha lattice	2	Nigeria	Mokwa	9° 18' 0" N	5° 04' 0" E	2014	Field	Optimal pH	Rainfed	Optimal	Optimum	timely	Non-Striga infestation	GCA
	2020	Akaogu, Ijeoma Chinyere; Badu-Apraku, Baffour; Gracen, Vernon; Tongoona, Pangirayi; Gedil, Melaku; Unachukwu, Nnanna; Offei, Samuel Kwame; Dzidzienyo, Daniel Kwadjo; Hearne, Sarah; Garcia-Oliveira, Ana Luisa	Genetic diversity and inter-trait relationships among maize inbreds containing genes from zea diploperennis and Hybrid Performance under Contrasting Environments	Agronomy	Biotic stress	Striga resistance	North Carolina II	Inbred line	30	5	150	Not specified	6	Alpha lattice	2	Nigeria	Abuja	9° 16' 0" N	7° 20' 0" E	2015	Field	Optimal pH	Rainfed	Optimal	Delayed	delay	Artificial Striga infestation	GCA
	2020	Akaogu, Ijeoma Chinyere; Badu-Apraku, Baffour; Gracen, Vernon; Tongoona, Pangirayi; Gedil, Melaku; Unachukwu, Nnanna; Offei, Samuel Kwame; Dzidzienyo, Daniel Kwadjo; Hearne, Sarah; Garcia-Oliveira, Ana Luisa	Genetic diversity and inter-trait relationships among maize inbreds containing genes from zea diploperennis and Hybrid Performance under Contrasting Environments	Agronomy	Biotic stress	Striga resistance	North Carolina II	Inbred line	30	5	150	Not specified	6	Alpha lattice	2	Nigeria	Mokwa	9° 18' 0" N	5° 04' 0" E	2015	Field	Optimal pH	Rainfed	Optimal	Delayed	delay	Artificial Striga infestation	GCA
	2020	Akaogu, Ijeoma Chinyere; Badu-Apraku, Baffour; Gracen, Vernon; Tongoona, Pangirayi; Gedil, Melaku; Unachukwu, Nnanna; Offei, Samuel Kwame; Dzidzienyo, Daniel Kwadjo; Hearne, Sarah; Garcia-Oliveira, Ana Luisa	Genetic diversity and inter-trait relationships among maize inbreds containing genes from zea diploperennis and Hybrid Performance under Contrasting Environments	Agronomy	Biotic stress	Striga resistance	North Carolina II	Inbred line	30	5	150	Not specified	6	Alpha lattice	2	Nigeria	Abuja	9° 16' 0" N	7° 20' 0" E	2015	Field	Optimal pH	Rainfed	Optimal	Optimum	timely	Non-Striga infestation	GCA
	2020	Akaogu, Ijeoma Chinyere; Badu-Apraku, Baffour; Gracen, Vernon; Tongoona, Pangirayi; Gedil, Melaku; Unachukwu, Nnanna; Offei, Samuel Kwame; Dzidzienyo, Daniel Kwadjo; Hearne, Sarah; Garcia-Oliveira, Ana Luisa	Genetic diversity and inter-trait relationships among maize inbreds containing genes from zea diploperennis and Hybrid Performance under Contrasting Environments	Agronomy	Biotic stress	Striga resistance	North Carolina II	Inbred line	30	5	150	Not specified	6	Alpha lattice	2	Nigeria	Mokwa	9° 18' 0" N	5° 04' 0" E	2015	Field	Optimal pH	Rainfed	Optimal	Optimum	timely	Non-Striga infestation	GCA
68	2022	Makore, Fortunate; Magorokosho, Cosmos; Dari, Shorai; Gasura, Edmore; Mazarura, Upenyu; Kamutando, Casper Nyaradzai	Genetic Potential of New Maize Inbred Lines in Single-Cross Hybrid Combinations under Low-Nitrogen Stress and Optimal Conditions	Agronomy	Yield	Grain	Half-Diallel	Inbred line	9	9	36	Not specified	4	Alpha lattice	2	Zimbabwe	CIMMYT-Harare	17° 5' 0" S	31° 2' 0" E	2018	Field	Optimal pH	Rainfed	Optimal	Low	timely	NA	SCA
	2022	Makore, Fortunate; Magorokosho, Cosmos; Dari, Shorai; Gasura, Edmore; Mazarura, Upenyu; Kamutando, Casper Nyaradzai	Genetic Potential of New Maize Inbred Lines in Single-Cross Hybrid Combinations under Low-Nitrogen Stress and Optimal Conditions	Agronomy	Yield	Grain	Half-Diallel	Inbred line	9	9	36	Not specified	4	Alpha lattice	2	Zimbabwe	ART Farm	17° 42' 0" S	31° 5' 0" E	2018	Field	Optimal pH	Rainfed	Optimal	Optimum	timely	NA	SCA
	2022	Makore, Fortunate; Magorokosho, Cosmos; Dari, Shorai; Gasura, Edmore; Mazarura, Upenyu; Kamutando, Casper Nyaradzai	Genetic Potential of New Maize Inbred Lines in Single-Cross Hybrid Combinations under Low-Nitrogen Stress and Optimal Conditions	Agronomy	Yield	Grain	Half-Diallel	Inbred line	9	9	36	Not specified	4	Alpha lattice	2	Zimbabwe	CIMMYT-Harare	17° 5' 0" S	31° 2' 0" E	2018	Field	Optimal pH	Rainfed	Optimal	Optimum	timely	NA	SCA
	2022	Makore, Fortunate; Magorokosho, Cosmos; Dari, Shorai; Gasura, Edmore; Mazarura, Upenyu; Kamutando, Casper Nyaradzai	Genetic Potential of New Maize Inbred Lines in Single-Cross Hybrid Combinations under Low-Nitrogen Stress and Optimal Conditions	Agronomy	Yield	Grain	Half-Diallel	Inbred line	9	9	36	Not specified	4	Alpha lattice	2	Zimbabwe	RARS	17° 14' 0" S	31° 14' 0" E	2018	Field	Optimal pH	Rainfed	Optimal	Optimum	timely	NA	SCA
	2022	Makore, Fortunate; Magorokosho, Cosmos; Dari, Shorai; Gasura, Edmore; Mazarura, Upenyu; Kamutando, Casper Nyaradzai	Genetic Potential of New Maize Inbred Lines in Single-Cross Hybrid Combinations under Low-Nitrogen Stress and Optimal Conditions	Agronomy	Yield	Grain	Half-Diallel	Inbred line	9	9	36	Not specified	4	Alpha lattice	2	Zambia	Lusaka West	15° 24' 0" S	28° 4' 0" E	2019	Field	Optimal pH	Rainfed	Optimal	Low	timely	NA	SCA
	2022	Makore, Fortunate; Magorokosho, Cosmos; Dari, Shorai; Gasura, Edmore; Mazarura, Upenyu; Kamutando, Casper Nyaradzai	Genetic Potential of New Maize Inbred Lines in Single-Cross Hybrid Combinations under Low-Nitrogen Stress and Optimal Conditions	Agronomy	Yield	Grain	Half-Diallel	Inbred line	9	9	36	Not specified	4	Alpha lattice	2	Zimbabwe	RARS	17° 14' 0" S	31° 14' 0" E	2019	Field	Optimal pH	Rainfed	Optimal	Low	timely	NA	SCA
	2022	Makore, Fortunate; Magorokosho, Cosmos; Dari, Shorai; Gasura, Edmore; Mazarura, Upenyu; Kamutando, Casper Nyaradzai	Genetic Potential of New Maize Inbred Lines in Single-Cross Hybrid Combinations under Low-Nitrogen Stress and Optimal Conditions	Agronomy	Yield	Grain	Half-Diallel	Inbred line	9	9	36	Not specified	4	Alpha lattice	2	Zambia	Mpongwe South	13° 32' 0" S	28° 3' 0" E	2019	Field	Optimal pH	Rainfed	Optimal	Optimum	timely	NA	SCA
	2022	Makore, Fortunate; Magorokosho, Cosmos; Dari, Shorai; Gasura, Edmore; Mazarura, Upenyu; Kamutando, Casper Nyaradzai	Genetic Potential of New Maize Inbred Lines in Single-Cross Hybrid Combinations under Low-Nitrogen Stress and Optimal Conditions	Agronomy	Yield	Grain	Half-Diallel	Inbred line	9	9	36	Not specified	4	Alpha lattice	2	Zimbabwe	RARS	17° 14' 0" S	31° 14' 0" E	2019	Field	Optimal pH	Rainfed	Optimal	Optimum	timely	NA	SCA
69	2023	Mukaro, Ronica; Kamutando, Casper Nyaradzai; Magorokosho, Cosmos; Mutari, Bruce; Zaidi, Pervez Haider; Kutywayo, Dumisani; Sibiya, Julia	Genetic Potential of Tropically Adapted Exotic Maize (Zea mays L.) Heat-Tolerant Donor Lines in Sub-Tropical Breeding Programs	Agronomy	Yield and Abiotic stress	Grain and drought tolerance	North Carolina II	Inbred line	15	14	175	29	6	Alpha lattice	2	Zimbabwe	Chisumbanje	20° 47' 97.10" S	32° 14' 5" E	2020	Field	Optimal pH	Heat stress	Optimal	Optimum	timely	NA	GCA
	2023	Mukaro, Ronica; Kamutando, Casper Nyaradzai; Magorokosho, Cosmos; Mutari, Bruce; Zaidi, Pervez Haider; Kutywayo, Dumisani; Sibiya, Julia	Genetic Potential of Tropically Adapted Exotic Maize (Zea mays L.) Heat-Tolerant Donor Lines in Sub-Tropical Breeding Programs	Agronomy	Yield and Abiotic stress	Grain and drought tolerance	North Carolina II	Inbred line	15	14	175	29	6	Alpha lattice	2	Zimbabwe	Chisumbanje	20° 47' 97.10" S	32° 14' 5" E	2020	Field	Optimal pH	Optimum	Optimal	Optimum	timely	NA	GCA
	2023	Mukaro, Ronica; Kamutando, Casper Nyaradzai; Magorokosho, Cosmos; Mutari, Bruce; Zaidi, Pervez Haider; Kutywayo, Dumisani; Sibiya, Julia	Genetic Potential of Tropically Adapted Exotic Maize (Zea mays L.) Heat-Tolerant Donor Lines in Sub-Tropical Breeding Programs	Agronomy	Yield and Abiotic stress	Grain and drought tolerance	North Carolina II	Inbred line	15	14	175	29	6	Alpha lattice	2	Zimbabwe	Save valley	20° 51' 94.9" S	33° 15' 93.3" S	2020	Field	Optimal pH	Heat stress	Optimal	Optimum	timely	NA	GCA
	2023	Mukaro, Ronica; Kamutando, Casper Nyaradzai; Magorokosho, Cosmos; Mutari, Bruce; Zaidi, Pervez Haider; Kutywayo, Dumisani; Sibiya, Julia	Genetic Potential of Tropically Adapted Exotic Maize (Zea mays L.) Heat-Tolerant Donor Lines in Sub-Tropical Breeding Programs	Agronomy	Yield and Abiotic stress	Grain and drought tolerance	North Carolina II	Inbred line	15	14	175	29	6	Alpha lattice	2	Zimbabwe	Save valley	20° 51' 94.9" S	33° 15' 93.3" S	2020	Field	Optimal pH	Optimum	Optimal	Optimum	timely	NA	GCA
70	2024	Amuzu, G.; Ribeiro, P.F.; Asante, M.D.; Lamptey, J.N.L.	Genetic Studies of Extra Early Maize Genotypes Under Low Nitrogen	Agricultural and Food Science Journal of Ghana	Yield	Grain	Line x tester	Inbred line	10	5	50	Not specified	2	Alpha lattice	3	Ghana	Ejura	7° 23' 0" N	1° 21' 0" E	2022	Field	Optimal pH	Rainfed	Optimal	Low	timely	NA	GCA
	2024	Amuzu, G.; Ribeiro, P.F.; Asante, M.D.; Lamptey, J.N.L.	Genetic Studies of Extra Early Maize Genotypes Under Low Nitrogen	Agricultural and Food Science Journal of Ghana	Yield	Grain	Line x tester	Inbred line	10	5	50	Not specified	2	Alpha lattice	3	Ghana	Fumesua	6°41? 00" N	1°28? W	2022	Field	Optimal pH	Rainfed	Optimal	Low	timely	NA	GCA
	2024	Amuzu, G.; Ribeiro, P.F.; Asante, M.D.; Lamptey, J.N.L.	Genetic Studies of Extra Early Maize Genotypes Under Low Nitrogen	Agricultural and Food Science Journal of Ghana	Yield	Grain	Line x tester	Inbred line	10	5	50	Not specified	2	Alpha lattice	3	Ghana	Kwadaso	6° 43' 0" N	1° 36' 0" W	2022	Field	Optimal pH	Rainfed	Optimal	Low	timely	NA	GCA
	2024	Amuzu, G.; Ribeiro, P.F.; Asante, M.D.; Lamptey, J.N.L.	Genetic Studies of Extra Early Maize Genotypes Under Low Nitrogen	Agricultural and Food Science Journal of Ghana	Yield	Grain	Line x tester	Inbred line	10	5	50	Not specified	2	Alpha lattice	3	Ghana	Ejura	7° 23' 0" N	1° 21' 0" E	2022	Field	Optimal pH	Rainfed	Optimal	Optimum	timely	NA	GCA
	2024	Amuzu, G.; Ribeiro, P.F.; Asante, M.D.; Lamptey, J.N.L.	Genetic Studies of Extra Early Maize Genotypes Under Low Nitrogen	Agricultural and Food Science Journal of Ghana	Yield	Grain	Line x tester	Inbred line	10	5	50	Not specified	2	Alpha lattice	3	Ghana	Fumesua	6°41? 00" N	1°28? W	2022	Field	Optimal pH	Rainfed	Optimal	Optimum	timely	NA	GCA
	2024	Amuzu, G.; Ribeiro, P.F.; Asante, M.D.; Lamptey, J.N.L.	Genetic Studies of Extra Early Maize Genotypes Under Low Nitrogen	Agricultural and Food Science Journal of Ghana	Yield	Grain	Line x tester	Inbred line	10	5	50	Not specified	2	Alpha lattice	3	Ghana	Kwadaso	6° 43' 0" N	1° 36' 0" W	2022	Field	Optimal pH	Rainfed	Optimal	Optimum	timely	NA	GCA
71	2020	Badu-Apraku, B.; Fakorede, M. A.B.; Talabi, A. O.; Oyekunle, M.; Aderounmu, M.; Lum, A. F.; Ribeiro, P. F.; Adu, G. B.; Toyinbo, J. O.	Genetic studies of extra-early provitamin-A maize inbred lines and their hybrids in multiple environments	Crop Science	Yield	Grain	Half-Diallel	Inbred line	20	20	190	Not specified	6	Alpha lattice	3	Nigeria	Mokwa	9° 18' 0" N	5° 04' 0" E	2016	Field	Optimal pH	Rainfed	Optimal	Delayed	delay	Artificial Striga infestation	GCA
	2020	Badu-Apraku, B.; Fakorede, M. A.B.; Talabi, A. O.; Oyekunle, M.; Aderounmu, M.; Lum, A. F.; Ribeiro, P. F.; Adu, G. B.; Toyinbo, J. O.	Genetic studies of extra-early provitamin-A maize inbred lines and their hybrids in multiple environments	Crop Science	Yield	Grain	Half-Diallel	Inbred line	20	20	190	Not specified	6	Alpha lattice	3	Nigeria	Ikenne	6° 53' 0" N	3° 42' 0" E	2016	Field	Optimal pH	Optimum	Optimal	Optimum	timely	Non-Striga infestation	GCA
	2020	Badu-Apraku, B.; Fakorede, M. A.B.; Talabi, A. O.; Oyekunle, M.; Aderounmu, M.; Lum, A. F.; Ribeiro, P. F.; Adu, G. B.; Toyinbo, J. O.	Genetic studies of extra-early provitamin-A maize inbred lines and their hybrids in multiple environments	Crop Science	Yield	Grain	Half-Diallel	Inbred line	20	20	190	Not specified	6	Alpha lattice	3	Nigeria	Mokwa	9° 18' 0" N	5° 04' 0" E	2016	Field	Optimal pH	Rainfed	Optimal	Optimum	timely	Non-Striga infestation	GCA
	2020	Badu-Apraku, B.; Fakorede, M. A.B.; Talabi, A. O.; Oyekunle, M.; Aderounmu, M.; Lum, A. F.; Ribeiro, P. F.; Adu, G. B.; Toyinbo, J. O.	Genetic studies of extra-early provitamin-A maize inbred lines and their hybrids in multiple environments	Crop Science	Yield	Grain	Half-Diallel	Inbred line	20	20	190	Not specified	6	Alpha lattice	3	Nigeria	Mokwa	9° 18' 0" N	5° 04' 0" E	2017	Field	Optimal pH	Rainfed	Optimal	Delayed	delay	Artificial Striga infestation	GCA
	2020	Badu-Apraku, B.; Fakorede, M. A.B.; Talabi, A. O.; Oyekunle, M.; Aderounmu, M.; Lum, A. F.; Ribeiro, P. F.; Adu, G. B.; Toyinbo, J. O.	Genetic studies of extra-early provitamin-A maize inbred lines and their hybrids in multiple environments	Crop Science	Yield	Grain	Half-Diallel	Inbred line	20	20	190	Not specified	6	Alpha lattice	3	Nigeria	Bagauda	12° 0' 0" N	8° 22' 0" E	2017	Field	Optimal pH	Optimum	Optimal	Optimum	timely	Non-Striga infestation	GCA
	2020	Badu-Apraku, B.; Fakorede, M. A.B.; Talabi, A. O.; Oyekunle, M.; Aderounmu, M.; Lum, A. F.; Ribeiro, P. F.; Adu, G. B.; Toyinbo, J. O.	Genetic studies of extra-early provitamin-A maize inbred lines and their hybrids in multiple environments	Crop Science	Yield	Grain	Half-Diallel	Inbred line	20	20	190	Not specified	6	Alpha lattice	3	Nigeria	Ikenne	6° 53' 0" N	3° 42' 0" E	2017	Field	Optimal pH	Optimum	Optimal	Optimum	timely	Non-Striga infestation	GCA
	2020	Badu-Apraku, B.; Fakorede, M. A.B.; Talabi, A. O.; Oyekunle, M.; Aderounmu, M.; Lum, A. F.; Ribeiro, P. F.; Adu, G. B.; Toyinbo, J. O.	Genetic studies of extra-early provitamin-A maize inbred lines and their hybrids in multiple environments	Crop Science	Yield	Grain	Half-Diallel	Inbred line	20	20	190	Not specified	6	Alpha lattice	3	Nigeria	Mokwa	9° 18' 0" N	5° 04' 0" E	2018	Field	Optimal pH	Rainfed	Optimal	Delayed	delay	Natural Striga infestation	GCA
	2020	Badu-Apraku, B.; Fakorede, M. A.B.; Talabi, A. O.; Oyekunle, M.; Aderounmu, M.; Lum, A. F.; Ribeiro, P. F.; Adu, G. B.; Toyinbo, J. O.	Genetic studies of extra-early provitamin-A maize inbred lines and their hybrids in multiple environments	Crop Science	Yield	Grain	Half-Diallel	Inbred line	20	20	190	Not specified	6	Alpha lattice	3	Nigeria	Ile-Ife	7° 28' 0" N	4° 33' 0" E	2018	Field	Optimal pH	Rainfed	Optimal	Low	timely	Non-Striga infestation	GCA
	2020	Badu-Apraku, B.; Fakorede, M. A.B.; Talabi, A. O.; Oyekunle, M.; Aderounmu, M.; Lum, A. F.; Ribeiro, P. F.; Adu, G. B.; Toyinbo, J. O.	Genetic studies of extra-early provitamin-A maize inbred lines and their hybrids in multiple environments	Crop Science	Yield	Grain	Half-Diallel	Inbred line	20	20	190	Not specified	6	Alpha lattice	3	Nigeria	Mokwa	9° 18' 0" N	5° 04' 0" E	2018	Field	Optimal pH	Rainfed	Optimal	Low	timely	Non-Striga infestation	GCA
	2020	Badu-Apraku, B.; Fakorede, M. A.B.; Talabi, A. O.; Oyekunle, M.; Aderounmu, M.; Lum, A. F.; Ribeiro, P. F.; Adu, G. B.; Toyinbo, J. O.	Genetic studies of extra-early provitamin-A maize inbred lines and their hybrids in multiple environments	Crop Science	Yield	Grain	Half-Diallel	Inbred line	20	20	190	Not specified	6	Alpha lattice	3	Nigeria	Bagauda	12° 0' 0" N	8° 22' 0" E	2018	Field	Optimal pH	Optimum	Optimal	Optimum	timely	Non-Striga infestation	GCA
	2020	Badu-Apraku, B.; Fakorede, M. A.B.; Talabi, A. O.; Oyekunle, M.; Aderounmu, M.; Lum, A. F.; Ribeiro, P. F.; Adu, G. B.; Toyinbo, J. O.	Genetic studies of extra-early provitamin-A maize inbred lines and their hybrids in multiple environments	Crop Science	Yield	Grain	Half-Diallel	Inbred line	20	20	190	Not specified	6	Alpha lattice	3	Nigeria	Ikenne	6° 53' 0" N	3° 42' 0" E	2018	Field	Optimal pH	Optimum	Optimal	Optimum	timely	Non-Striga infestation	GCA
	2020	Badu-Apraku, B.; Fakorede, M. A.B.; Talabi, A. O.; Oyekunle, M.; Aderounmu, M.; Lum, A. F.; Ribeiro, P. F.; Adu, G. B.; Toyinbo, J. O.	Genetic studies of extra-early provitamin-A maize inbred lines and their hybrids in multiple environments	Crop Science	Yield	Grain	Half-Diallel	Inbred line	20	20	190	Not specified	6	Alpha lattice	3	Nigeria	Ile-Ife	7° 28' 0" N	4° 33' 0" E	2018	Field	Optimal pH	Rainfed	Optimal	Optimum	timely	Non-Striga infestation	GCA
	2020	Badu-Apraku, B.; Fakorede, M. A.B.; Talabi, A. O.; Oyekunle, M.; Aderounmu, M.; Lum, A. F.; Ribeiro, P. F.; Adu, G. B.; Toyinbo, J. O.	Genetic studies of extra-early provitamin-A maize inbred lines and their hybrids in multiple environments	Crop Science	Yield	Grain	Half-Diallel	Inbred line	20	20	190	Not specified	6	Alpha lattice	3	Nigeria	Mokwa	9° 18' 0" N	5° 04' 0" E	2018	Field	Optimal pH	Rainfed	Optimal	Optimum	timely	Non-Striga infestation	GCA
	2020	Badu-Apraku, B.; Fakorede, M. A.B.; Talabi, A. O.; Oyekunle, M.; Aderounmu, M.; Lum, A. F.; Ribeiro, P. F.; Adu, G. B.; Toyinbo, J. O.	Genetic studies of extra-early provitamin-A maize inbred lines and their hybrids in multiple environments	Crop Science	Yield	Grain	Half-Diallel	Inbred line	20	20	190	Not specified	6	Alpha lattice	3	Nigeria	Mokwa	9° 18' 0" N	5° 04' 0" E	2018	Field	Optimal pH	Rainfed	Optimal	Optimum	timely	Non-Striga infestation	GCA
	2020	Badu-Apraku, B.; Fakorede, M. A.B.; Talabi, A. O.; Oyekunle, M.; Aderounmu, M.; Lum, A. F.; Ribeiro, P. F.; Adu, G. B.; Toyinbo, J. O.	Genetic studies of extra-early provitamin-A maize inbred lines and their hybrids in multiple environments	Crop Science	Yield	Grain	Half-Diallel	Inbred line	20	20	190	Not specified	6	Alpha lattice	3	Nigeria	Zaria	11° 07' 0" N	7° 45' 0" E	2018	Field	Optimal pH	Optimum	Optimal	Optimum	timely	Non-Striga infestation	GCA
	2020	Badu-Apraku, B.; Fakorede, M. A.B.; Talabi, A. O.; Oyekunle, M.; Aderounmu, M.; Lum, A. F.; Ribeiro, P. F.; Adu, G. B.; Toyinbo, J. O.	Genetic studies of extra-early provitamin-A maize inbred lines and their hybrids in multiple environments	Crop Science	Yield	Grain	Half-Diallel	Inbred line	20	20	190	Not specified	6	Alpha lattice	3	Nigeria	Ikenne	6° 53' 0" N	3° 42' 0" E	2015/2016	Field	Optimal pH	Drought stress	Optimal	Optimum	timely	Non-Striga infestation	GCA
	2020	Badu-Apraku, B.; Fakorede, M. A.B.; Talabi, A. O.; Oyekunle, M.; Aderounmu, M.; Lum, A. F.; Ribeiro, P. F.; Adu, G. B.; Toyinbo, J. O.	Genetic studies of extra-early provitamin-A maize inbred lines and their hybrids in multiple environments	Crop Science	Yield	Grain	Half-Diallel	Inbred line	20	20	190	Not specified	6	Alpha lattice	3	Nigeria	Ikenne	6° 53' 0" N	3° 42' 0" E	2016/2017	Field	Optimal pH	Drought stress	Optimal	Optimum	timely	Non-Striga infestation	GCA
	2020	Badu-Apraku, B.; Fakorede, M. A.B.; Talabi, A. O.; Oyekunle, M.; Aderounmu, M.; Lum, A. F.; Ribeiro, P. F.; Adu, G. B.; Toyinbo, J. O.	Genetic studies of extra-early provitamin-A maize inbred lines and their hybrids in multiple environments	Crop Science	Yield	Grain	Half-Diallel	Inbred line	20	20	190	Not specified	6	Alpha lattice	3	Nigeria	Ikenne	6° 53' 0" N	3° 42' 0" E	2017/2018	Field	Optimal pH	Drought stress	Optimal	Optimum	timely	Non-Striga infestation	GCA
72	2023	Saminu, Z; Oyekunle, M; Lato, K I; Lato, Alina	Genetic variability and mode of gene action of different maturity groups of maize (Zea mays L.) inbred lines for drought tolerance		Abiotic stress	Drought tolerance and Striga resistance	Half-Diallel	Inbred line	11	11	55	Not specified	1	Alpha lattice	2	Nigeria	Kadawa	Not specified	Not specified	2015/2016	Field	Optimal pH	Drought stress	Optimal	Optimum	timely	NA	GCA
	2023	Saminu, Z; Oyekunle, M; Lato, K I; Lato, Alina	Genetic variability and mode of gene action of different maturity groups of maize (Zea mays L.) inbred lines for drought tolerance		Abiotic stress	Drought tolerance and Striga resistance	Half-Diallel	Inbred line	11	11	55	Not specified	1	Alpha lattice	2	Nigeria	Kadawa	Not specified	Not specified	2015/2016	Field	Optimal pH	Optimum	Optimal	Optimum	timely	NA	GCA
	2023	Saminu, Z; Oyekunle, M; Lato, K I; Lato, Alina	Genetic variability and mode of gene action of different maturity groups of maize (Zea mays L.) inbred lines for drought tolerance		Abiotic stress	Drought tolerance and Striga resistance	Half-Diallel	Inbred line	11	11	55	Not specified	1	Alpha lattice	2	Nigeria	Samaru	Not specified	Not specified	2015/2016	Field	Optimal pH	Drought stress	Optimal	Optimum	timely	NA	GCA
	2023	Saminu, Z; Oyekunle, M; Lato, K I; Lato, Alina	Genetic variability and mode of gene action of different maturity groups of maize (Zea mays L.) inbred lines for drought tolerance		Abiotic stress	Drought tolerance and Striga resistance	Half-Diallel	Inbred line	11	11	55	Not specified	1	Alpha lattice	2	Nigeria	Samaru	Not specified	Not specified	2015/2016	Field	Optimal pH	Optimum	Optimal	Optimum	timely	NA	GCA
73	2021	Ohunakin, Akinlolu O.; Odiyi, A. C.; Akinyele, B. O.	Genetic variance components and GGE interaction of tropical maize genotypes under Northern leaf blight disease infection	Cereal Research Communications	Biotic stress	Northern Leaf Blight resistance	Half-Diallel	Inbred line	10	10	45	10		Alpha lattice	3	Nigeria	Akure	7° 15' 0" N	5° 15' 0" E	2016	Field	Optimal pH	Rainfed	Optimal	Optimum	timely	Artificial tursicum inoculation	SCA
	2021	Ohunakin, Akinlolu O.; Odiyi, A. C.; Akinyele, B. O.	Genetic variance components and GGE interaction of tropical maize genotypes under Northern leaf blight disease infection	Cereal Research Communications	Biotic stress	Northern Leaf Blight resistance	Half-Diallel	Inbred line	10	10	45	10		Alpha lattice	3	Nigeria	Ibadan	7° 28' 0" N	4° 33' 0" E	2016	Field	Optimal pH	Rainfed	Optimal	Optimum	timely	Artificial tursicum inoculation	SCA
	2021	Ohunakin, Akinlolu O.; Odiyi, A. C.; Akinyele, B. O.	Genetic variance components and GGE interaction of tropical maize genotypes under Northern leaf blight disease infection	Cereal Research Communications	Biotic stress	Northern Leaf Blight resistance	Half-Diallel	Inbred line	10	10	45	10		Alpha lattice	3	Nigeria	Ile-Ife	7° 28' 0" N	4° 33' 0" E	2016	Field	Optimal pH	Rainfed	Optimal	Optimum	timely	Artificial tursicum inoculation	SCA
	2021	Ohunakin, Akinlolu O.; Odiyi, A. C.; Akinyele, B. O.	Genetic variance components and GGE interaction of tropical maize genotypes under Northern leaf blight disease infection	Cereal Research Communications	Biotic stress	Northern Leaf Blight resistance	Half-Diallel	Inbred line	10	10	45	10		Alpha lattice	3	Nigeria	Akure	7° 15' 0" N	5° 15' 0" E	2017	Field	Optimal pH	Rainfed	Optimal	Optimum	timely	Artificial tursicum inoculation	SCA
	2021	Ohunakin, Akinlolu O.; Odiyi, A. C.; Akinyele, B. O.	Genetic variance components and GGE interaction of tropical maize genotypes under Northern leaf blight disease infection	Cereal Research Communications	Biotic stress	Northern Leaf Blight resistance	Half-Diallel	Inbred line	10	10	45	10		Alpha lattice	3	Nigeria	Ile-Ife	7° 28' 0" N	4° 33' 0" E	2017	Field	Optimal pH	Rainfed	Optimal	Optimum	timely	Artificial tursicum inoculation	SCA
74	2021	Abu, P.; Badu-Apraku, B.; Ifie, B. E.; Tongoona, P.; Ribeiro, P. F.; Obeng-Bio, E.; Offei, S. K.	Genetics of extra-early-maturing yellow and orange quality protein maize inbreds and derived hybrids under low soil nitrogen and Striga infestation	Crop Science	Abiotic and Biotic stress	Striga Resistance and Low-N tolerance	North Carolina II	Inbred line	24	4	96	Not specified	4	Alpha lattice	2	Nigeria	Abuja	9° 16' 0" N	7° 20' 0" E	2018	Field	Optimal pH	Rainfed	Optimal	Delayed	delay	Artificial Striga infestation	GCA
	2021	Abu, P.; Badu-Apraku, B.; Ifie, B. E.; Tongoona, P.; Ribeiro, P. F.; Obeng-Bio, E.; Offei, S. K.	Genetics of extra-early-maturing yellow and orange quality protein maize inbreds and derived hybrids under low soil nitrogen and Striga infestation	Crop Science	Abiotic and Biotic stress	Striga Resistance and Low-N tolerance	North Carolina II	Inbred line	24	4	96	Not specified	4	Alpha lattice	2	Ghana	Manga	11° 00' 58.6" N	0° 15' 54.7" W	2018	Field	Optimal pH	Rainfed	Optimal	Delayed	delay	Artificial Striga infestation	GCA
	2021	Abu, P.; Badu-Apraku, B.; Ifie, B. E.; Tongoona, P.; Ribeiro, P. F.; Obeng-Bio, E.; Offei, S. K.	Genetics of extra-early-maturing yellow and orange quality protein maize inbreds and derived hybrids under low soil nitrogen and Striga infestation	Crop Science	Abiotic and Biotic stress	Striga Resistance and Low-N tolerance	North Carolina II	Inbred line	24	4	96	Not specified	4	Alpha lattice	2	Nigeria	Mokwa	9° 18' 0" N	5° 04' 0" E	2018	Field	Optimal pH	Rainfed	Optimal	Delayed	delay	Artificial Striga infestation	GCA
	2021	Abu, P.; Badu-Apraku, B.; Ifie, B. E.; Tongoona, P.; Ribeiro, P. F.; Obeng-Bio, E.; Offei, S. K.	Genetics of extra-early-maturing yellow and orange quality protein maize inbreds and derived hybrids under low soil nitrogen and Striga infestation	Crop Science	Abiotic and Biotic stress	Striga Resistance and Low-N tolerance	North Carolina II	Inbred line	24	4	96	Not specified	4	Alpha lattice	2	Ghana	Nyankpala	9° 24' 0" N	0° 59' 0" W	2018	Field	Optimal pH	Rainfed	Optimal	Delayed	delay	Artificial Striga infestation	GCA
	2021	Abu, P.; Badu-Apraku, B.; Ifie, B. E.; Tongoona, P.; Ribeiro, P. F.; Obeng-Bio, E.; Offei, S. K.	Genetics of extra-early-maturing yellow and orange quality protein maize inbreds and derived hybrids under low soil nitrogen and Striga infestation	Crop Science	Abiotic and Biotic stress	Striga Resistance and Low-N tolerance	North Carolina II	Inbred line	24	4	96	Not specified	4	Alpha lattice	2	Ghana	Fumesua	6°41? 00" N	1°28? W	2018	Field	Optimal pH	Rainfed	Optimal	Low	timely	Non-Striga infestation	GCA
	2021	Abu, P.; Badu-Apraku, B.; Ifie, B. E.; Tongoona, P.; Ribeiro, P. F.; Obeng-Bio, E.; Offei, S. K.	Genetics of extra-early-maturing yellow and orange quality protein maize inbreds and derived hybrids under low soil nitrogen and Striga infestation	Crop Science	Abiotic and Biotic stress	Striga Resistance and Low-N tolerance	North Carolina II	Inbred line	24	4	96	Not specified	4	Alpha lattice	2	Ghana	Legon	5°38? N	00°11? E	2018	Field	Optimal pH	Rainfed	Optimal	Low	timely	Non-Striga infestation	GCA
	2021	Abu, P.; Badu-Apraku, B.; Ifie, B. E.; Tongoona, P.; Ribeiro, P. F.; Obeng-Bio, E.; Offei, S. K.	Genetics of extra-early-maturing yellow and orange quality protein maize inbreds and derived hybrids under low soil nitrogen and Striga infestation	Crop Science	Abiotic and Biotic stress	Striga Resistance and Low-N tolerance	North Carolina II	Inbred line	24	4	96	Not specified	4	Alpha lattice	2	Ghana	Nyankpala	9° 24' 0" N	0° 59' 0" W	2018	Field	Optimal pH	Rainfed	Optimal	Low	timely	Non-Striga infestation	GCA
	2021	Abu, P.; Badu-Apraku, B.; Ifie, B. E.; Tongoona, P.; Ribeiro, P. F.; Obeng-Bio, E.; Offei, S. K.	Genetics of extra-early-maturing yellow and orange quality protein maize inbreds and derived hybrids under low soil nitrogen and Striga infestation	Crop Science	Abiotic and Biotic stress	Striga Resistance and Low-N tolerance	North Carolina II	Inbred line	24	4	96	Not specified	4	Alpha lattice	2	Nigeria	Abuja	9° 16' 0" N	7° 20' 0" E	2018	Field	Optimal pH	Rainfed	Optimal	Optimum	timely	Non-Striga infestation	GCA
	2021	Abu, P.; Badu-Apraku, B.; Ifie, B. E.; Tongoona, P.; Ribeiro, P. F.; Obeng-Bio, E.; Offei, S. K.	Genetics of extra-early-maturing yellow and orange quality protein maize inbreds and derived hybrids under low soil nitrogen and Striga infestation	Crop Science	Abiotic and Biotic stress	Striga Resistance and Low-N tolerance	North Carolina II	Inbred line	24	4	96	Not specified	4	Alpha lattice	2	Ghana	Fumesua	6°41? 00" N	1°28? W	2018	Field	Optimal pH	Rainfed	Optimal	Optimum	timely	Non-Striga infestation	GCA
	2021	Abu, P.; Badu-Apraku, B.; Ifie, B. E.; Tongoona, P.; Ribeiro, P. F.; Obeng-Bio, E.; Offei, S. K.	Genetics of extra-early-maturing yellow and orange quality protein maize inbreds and derived hybrids under low soil nitrogen and Striga infestation	Crop Science	Abiotic and Biotic stress	Striga Resistance and Low-N tolerance	North Carolina II	Inbred line	24	4	96	Not specified	4	Alpha lattice	2	Ghana	Fumesua	6°41? 00" N	1°28? W	2018	Field	Optimal pH	Rainfed	Optimal	Optimum	timely	Non-Striga infestation	GCA
	2021	Abu, P.; Badu-Apraku, B.; Ifie, B. E.; Tongoona, P.; Ribeiro, P. F.; Obeng-Bio, E.; Offei, S. K.	Genetics of extra-early-maturing yellow and orange quality protein maize inbreds and derived hybrids under low soil nitrogen and Striga infestation	Crop Science	Abiotic and Biotic stress	Striga Resistance and Low-N tolerance	North Carolina II	Inbred line	24	4	96	Not specified	4	Alpha lattice	2	Ghana	Legon	5°38? N	00°11? E	2018	Field	Optimal pH	Rainfed	Optimal	Optimum	timely	Non-Striga infestation	GCA
	2021	Abu, P.; Badu-Apraku, B.; Ifie, B. E.; Tongoona, P.; Ribeiro, P. F.; Obeng-Bio, E.; Offei, S. K.	Genetics of extra-early-maturing yellow and orange quality protein maize inbreds and derived hybrids under low soil nitrogen and Striga infestation	Crop Science	Abiotic and Biotic stress	Striga Resistance and Low-N tolerance	North Carolina II	Inbred line	24	4	96	Not specified	4	Alpha lattice	2	Nigeria	Mokwa	9° 18' 0" N	5° 04' 0" E	2018	Field	Optimal pH	Rainfed	Optimal	Optimum	timely	Non-Striga infestation	GCA
75	2023	Ige, Sunday Ayodele; Bello, Bashir Omolaran; Mahamood, Jimoh; Afolabi, Michael; Charity, Aremu; Abolusoro, Stephen; Adeniyi, Abosede Victoria	Genetics of Testcrossed Streak Virus Resistance Carotene Quality Protein Maize	Plant Breeding and Biotechnology	Biotic stress	MSV resistance	Half-Diallel	Inbred line	10	10	45	10	2	Randomized Complete block	4	Nigeria	Oke-oyi	8° 30' 30" N	4° 35' 55" E	2019	Field	Optimal pH	Rainfed	Optimal	Optimum	timely	Vector MSV Inoculation	GCA
	2023	Ige, Sunday Ayodele; Bello, Bashir Omolaran; Mahamood, Jimoh; Afolabi, Michael; Charity, Aremu; Abolusoro, Stephen; Adeniyi, Abosede Victoria	Genetics of Testcrossed Streak Virus Resistance Carotene Quality Protein Maize	Plant Breeding and Biotechnology	Biotic stress	MSV resistance	Half-Diallel	Inbred line	10	10	45	10	2	Randomized Complete block	4	Nigeria	Oke-oyi	8° 30' 30" N	4° 35' 55" E	2020	Field	Optimal pH	Rainfed	Optimal	Optimum	timely	Vector MSV Inoculation	GCA
76	2024	BELLO, Bashir Omolaran; IGE, Sunday Ayodele; AFOLABI, Micheal Segun	Genic resistance mechanisms of Turcicum leaf blight in early provitamin A quality protein maize	Peruvian Journal of Agronomy	Biotic stress	Turcicum resistance	Half-Diallel	Inbred line	10	10	45	10	2	Randomized Complete block	4	Nigeria	Oke-oyi	8° 30' 30" N	4° 35' 55" E	2022	Field	Optimal pH	Rainfed	Optimal	Optimum	timely	Artificial tursicum inoculation	SCA
	2024	BELLO, Bashir Omolaran; IGE, Sunday Ayodele; AFOLABI, Micheal Segun	Genic resistance mechanisms of Turcicum leaf blight in early provitamin A quality protein maize	Peruvian Journal of Agronomy	Biotic stress	Turcicum resistance	Half-Diallel	Inbred line	10	10	45	10	2	Randomized Complete block	4	Nigeria	Oke-oyi	8° 30' 30" N	4° 35' 55" E	2023	Field	Optimal pH	Rainfed	Optimal	Optimum	timely	Artificial tursicum inoculation	SCA
77	2020	Zeleke, Keimeso; Demissew, Abakemal; Wosene, Gebreselassie	Heterosis and combining ability of highland adapted maize (Zea mays. L) DH lines for desirable agronomic traits	African Journal of Plant Science	Yield	Grain	Line x tester	Inbred line	9	4	36	Not specified	4	Alpha lattice	2	Ethiopia	Ambo	8° 57' 0" N	38° 7' 0" E	2017	Field	Optimal pH	Rainfed	Optimal	Optimum	timely	NA	GCA
	2020	Zeleke, Keimeso; Demissew, Abakemal; Wosene, Gebreselassie	Heterosis and combining ability of highland adapted maize (Zea mays. L) DH lines for desirable agronomic traits	African Journal of Plant Science	Yield	Grain	Line x tester	Inbred line	9	4	36	Not specified	4	Alpha lattice	2	Ethiopia	Kulumsa	8° 02' 0" N	39° 10' 0" E	2017	Field	Optimal pH	Rainfed	Optimal	Optimum	timely	NA	GCA
78	2023	Akhtar, Sajjad; Mekonnen, Tesfaye Walle; Mashingaidze, Kingstone; Osthoff, Gernot; Labuschagne, Maryke	Heterosis and combining ability of iron, zinc and their bioavailability in maize inbred lines under low nitrogen and optimal environments	Heliyon	Yield and Nutrition	Grain and nutrition	Line x tester	Inbred line	6	3	18	9		Randomized Complete block	2	South Africa	Cedara	29° 54' 0" S	30° 26' 0"E	2016	Field	Optimal pH	Rainfed	Optimal	Optimum	timely	NA	GCA
	2023	Akhtar, Sajjad; Mekonnen, Tesfaye Walle; Mashingaidze, Kingstone; Osthoff, Gernot; Labuschagne, Maryke	Heterosis and combining ability of iron, zinc and their bioavailability in maize inbred lines under low nitrogen and optimal environments	Heliyon	Yield and Nutrition	Grain and nutrition	Line x tester	Inbred line	6	3	18	9		Randomized Complete block	2	South Africa	Potchefstroom	26° 44' 24" S	24° 04' 48" E	2016	Field	Optimal pH	Rainfed	Optimal	Optimum	timely	NA	GCA
	2023	Akhtar, Sajjad; Mekonnen, Tesfaye Walle; Mashingaidze, Kingstone; Osthoff, Gernot; Labuschagne, Maryke	Heterosis and combining ability of iron, zinc and their bioavailability in maize inbred lines under low nitrogen and optimal environments	Heliyon	Yield and Nutrition	Grain and nutrition	Line x tester	Inbred line	6	3	18	9		Randomized Complete block	2	South Africa	Vaalharts	28° 06' 56.84" S	24° 55' 32.50" E	2016	Field	Optimal pH	Rainfed	Optimal	Optimum	timely	NA	GCA
	2023	Akhtar, Sajjad; Mekonnen, Tesfaye Walle; Mashingaidze, Kingstone; Osthoff, Gernot; Labuschagne, Maryke	Heterosis and combining ability of iron, zinc and their bioavailability in maize inbred lines under low nitrogen and optimal environments	Heliyon	Yield and Nutrition	Grain and nutrition	Line x tester	Inbred line	6	3	18	9		Randomized Complete block	2	South Africa	Cedara	29° 54' 0" S	30° 26' 0"E	2016	Field	Optimal pH	Rainfed	Optimal	Low	timely	NA	SCA
	2023	Akhtar, Sajjad; Mekonnen, Tesfaye Walle; Mashingaidze, Kingstone; Osthoff, Gernot; Labuschagne, Maryke	Heterosis and combining ability of iron, zinc and their bioavailability in maize inbred lines under low nitrogen and optimal environments	Heliyon	Yield and Nutrition	Grain and nutrition	Line x tester	Inbred line	6	3	18	9		Randomized Complete block	2	South Africa	Potchefstroom	26° 44' 24" S	24° 04' 48" E	2016	Field	Optimal pH	Rainfed	Optimal	Low	timely	NA	SCA
	2023	Akhtar, Sajjad; Mekonnen, Tesfaye Walle; Mashingaidze, Kingstone; Osthoff, Gernot; Labuschagne, Maryke	Heterosis and combining ability of iron, zinc and their bioavailability in maize inbred lines under low nitrogen and optimal environments	Heliyon	Yield and Nutrition	Grain and nutrition	Line x tester	Inbred line	6	3	18	9		Randomized Complete block	2	South Africa	Vaalharts	28° 06' 56.84" S	24° 55' 32.50" E	2016	Field	Optimal pH	Rainfed	Optimal	Low	timely	NA	SCA
	2023	Akhtar, Sajjad; Mekonnen, Tesfaye Walle; Mashingaidze, Kingstone; Osthoff, Gernot; Labuschagne, Maryke	Heterosis and combining ability of iron, zinc and their bioavailability in maize inbred lines under low nitrogen and optimal environments	Heliyon	Yield and Nutrition	Grain and nutrition	Line x tester	Inbred line	6	3	18	9		Randomized Complete block	2	South Africa	Cedara	29° 54' 0" S	30° 26' 0"E	2017	Field	Optimal pH	Rainfed	Optimal	Optimum	timely	NA	GCA
	2023	Akhtar, Sajjad; Mekonnen, Tesfaye Walle; Mashingaidze, Kingstone; Osthoff, Gernot; Labuschagne, Maryke	Heterosis and combining ability of iron, zinc and their bioavailability in maize inbred lines under low nitrogen and optimal environments	Heliyon	Yield and Nutrition	Grain and nutrition	Line x tester	Inbred line	6	3	18	9		Randomized Complete block	2	South Africa	Potchefstroom	26° 44' 24" S	24° 04' 48" E	2017	Field	Optimal pH	Rainfed	Optimal	Optimum	timely	NA	GCA
	2023	Akhtar, Sajjad; Mekonnen, Tesfaye Walle; Mashingaidze, Kingstone; Osthoff, Gernot; Labuschagne, Maryke	Heterosis and combining ability of iron, zinc and their bioavailability in maize inbred lines under low nitrogen and optimal environments	Heliyon	Yield and Nutrition	Grain and nutrition	Line x tester	Inbred line	6	3	18	9		Randomized Complete block	2	South Africa	Vaalharts	28° 06' 56.84" S	24° 55' 32.50" E	2017	Field	Optimal pH	Rainfed	Optimal	Optimum	timely	NA	GCA
	2023	Akhtar, Sajjad; Mekonnen, Tesfaye Walle; Mashingaidze, Kingstone; Osthoff, Gernot; Labuschagne, Maryke	Heterosis and combining ability of iron, zinc and their bioavailability in maize inbred lines under low nitrogen and optimal environments	Heliyon	Yield and Nutrition	Grain and nutrition	Line x tester	Inbred line	6	3	18	9		Randomized Complete block	2	South Africa	Cedara	29° 54' 0" S	30° 26' 0"E	2017	Field	Optimal pH	Rainfed	Optimal	Low	timely	NA	SCA
	2023	Akhtar, Sajjad; Mekonnen, Tesfaye Walle; Mashingaidze, Kingstone; Osthoff, Gernot; Labuschagne, Maryke	Heterosis and combining ability of iron, zinc and their bioavailability in maize inbred lines under low nitrogen and optimal environments	Heliyon	Yield and Nutrition	Grain and nutrition	Line x tester	Inbred line	6	3	18	9		Randomized Complete block	2	South Africa	Potchefstroom	26° 44' 24" S	24° 04' 48" E	2017	Field	Optimal pH	Rainfed	Optimal	Low	timely	NA	SCA
	2023	Akhtar, Sajjad; Mekonnen, Tesfaye Walle; Mashingaidze, Kingstone; Osthoff, Gernot; Labuschagne, Maryke	Heterosis and combining ability of iron, zinc and their bioavailability in maize inbred lines under low nitrogen and optimal environments	Heliyon	Yield and Nutrition	Grain and nutrition	Line x tester	Inbred line	6	3	18	9		Randomized Complete block	2	South Africa	Vaalharts	28° 06' 56.84" S	24° 55' 32.50" E	2017	Field	Optimal pH	Rainfed	Optimal	Low	timely	NA	SCA
79	2023	Tabu, I.; Lubobo, K.; Mbuya, K.; Kimuni, N.	Heterosis and line-by-tester combining ability analysis for grain yield and provitamin a in maize	Sabrao Journal of Breeding and Genetics	Yield and nutrition	Grain and nutrition	Line x tester	Inbred line	8	4	32	12		Randomized Complete block	3	Congo	Lubumbashi	11° 36' 44" S	27° 28' 37" E	2015/2016	Field	Optimal pH	Rainfed	Optimal	Optimum	timely	NA	GCA
	2023	Tabu, I.; Lubobo, K.; Mbuya, K.; Kimuni, N.	Heterosis and line-by-tester combining ability analysis for grain yield and provitamin a in maize	Sabrao Journal of Breeding and Genetics	Yield and nutrition	Grain and nutrition	Line x tester	Inbred line	8	4	32	12		Randomized Complete block	3	Congo	Lubumbashi	11° 36' 44" S	27° 28' 37" E	2016/2017	Field	Optimal pH	Rainfed	Optimal	Optimum	timely	NA	GCA
80	2022	Yadesa, Lemi; Diro, Debela	Heterotic groupings, Perse performance and standard heterosis os quality praotein maize (Zea mays L.) for yield and yield contributor traits adapted at mid altitude of Ethiopia	EAS Journal of Biotechnology and Genetics	Yield	Grain	North Carolina II	Inbred line	9	4	36	13	4	Alpha lattice	3	Ethiopia	Bako	9°6' 0" N	37° 09' 0" E	2018/2019	Field	Optimal pH	Rainfed	Optimal	Optimum	timely	NA	SCA
	2022	Yadesa, Lemi; Diro, Debela	Heterotic groupings, Perse performance and standard heterosis os quality praotein maize (Zea mays L.) for yield and yield contributor traits adapted at mid altitude of Ethiopia	EAS Journal of Biotechnology and Genetics	Yield	Grain	North Carolina II	Inbred line	9	4	36	13	4	Alpha lattice	3	Ethiopia	Jima	7° 40' 0" N	36° 0' 0" E	2018/2019	Field	Optimal pH	Rainfed	Optimal	Optimum	timely	NA	SCA
81	2023	Kamweru, Isaac; Beyene, Yoseph; Anani, Bruce; Adetimirin, Victor O.; Prasanna, Boddupalli M.; Gowda, Manje	Hybrid breeding for fall armyworm resistance: Combining ability and hybrid prediction	Plant Breeding	Biotic stress	Fall armyworm Resistance	Half-Diallel	Inbred line	21	21	210	Not specified	4	Alpha lattice	2	Kenya	Kakamega	0° 16' 0" N	34° 46' 0" E	2019	Field	Optimal pH	Rainfed	Optimal	Optimum	timely	Natural FAW-infestation	GCA
	2023	Kamweru, Isaac; Beyene, Yoseph; Anani, Bruce; Adetimirin, Victor O.; Prasanna, Boddupalli M.; Gowda, Manje	Hybrid breeding for fall armyworm resistance: Combining ability and hybrid prediction	Plant Breeding	Biotic stress	Fall armyworm Resistance	Half-Diallel	Inbred line	21	21	210	Not specified	4	Alpha lattice	2	Kenya	Kakamega	0° 16' 0" N	34° 46' 0" E	2019	Field	Optimal pH	Rainfed	Optimal	Optimum	timely	Natural FAW-infestation	GCA
	2023	Kamweru, Isaac; Beyene, Yoseph; Anani, Bruce; Adetimirin, Victor O.; Prasanna, Boddupalli M.; Gowda, Manje	Hybrid breeding for fall armyworm resistance: Combining ability and hybrid prediction	Plant Breeding	Biotic stress	Fall armyworm Resistance	Half-Diallel	Inbred line	21	21	210	Not specified	4	Alpha lattice	2	Kenya	Kiboko	2° 15' S	37° 75' E	2019	Field	Optimal pH	Rainfed	Optimal	Optimum	timely	Artificial FAW infestation	GCA
	2023	Kamweru, Isaac; Beyene, Yoseph; Anani, Bruce; Adetimirin, Victor O.; Prasanna, Boddupalli M.; Gowda, Manje	Hybrid breeding for fall armyworm resistance: Combining ability and hybrid prediction	Plant Breeding	Biotic stress	Fall armyworm Resistance	Half-Diallel	Inbred line	21	21	210	Not specified	4	Alpha lattice	2	Kenya	Kiboko	2° 15' S	37° 75' E	2019	Field	Optimal pH	Rainfed	Optimal	Optimum	timely	Artificial FAW infestation	GCA
82	2020	Nyaga, Christine; Gowda, Manje; Beyene, Yoseph; Murithi, Wilson T.; Burgueno, Juan; Toledo, Fernando; Makumbi, Dan; Olsen, Michael S.; Das, Biswanath; Suresh, L. M.; Bright, Jumbo M.; Prasanna, Boddupalli M.	Hybrid breeding for MLN resistance: Heterosis, combining ability, and hybrid prediction	Plants	Biotic stress	Maize Lethal Necrosis resistance	Half-Diallel	Inbred line	50	50	307	50		Alpha lattice	2	Kenya	Kiboko	2° 15' S	37° 75' E	2019	Screenhouse	Optimal pH	Optimum	Optimal	Optimum	timely	Artificial MLN inoculation	GCA
	2020	Nyaga, Christine; Gowda, Manje; Beyene, Yoseph; Murithi, Wilson T.; Burgueno, Juan; Toledo, Fernando; Makumbi, Dan; Olsen, Michael S.; Das, Biswanath; Suresh, L. M.; Bright, Jumbo M.; Prasanna, Boddupalli M.	Hybrid breeding for MLN resistance: Heterosis, combining ability, and hybrid prediction	Plants	Biotic stress	Maize Lethal Necrosis resistance	Half-Diallel	Inbred line	50	50	307	50		Alpha lattice	2	Kenya	Kiboko	2° 15' S	37° 75' E	2019	Screenhouse	Optimal pH	Optimum	Optimal	Optimum	timely	Artificial MLN inoculation	GCA
83	2021	Tulu, Dufera; Abakemal, Demissew; Keimeso, Zeleke; Kumsa, Tefera; Negera, Demewoz; Terefe, Worknesh; Wolde, Legesse; Abebe, Abenezer	Hybrid Performances and Line-by-Tester Analysis of Highland Maize Inbred Lines for Grain Yield and Other Related Traits	Int J Agri Biosci	Yield	Grain	Line x tester	Inbred line	12	4	48	Not specified	2	Alpha lattice	2	Ethiopia	Ambo	8° 57' 0" N	38° 7' 0" E	2018	Field	Optimal pH	Rainfed	Optimal	Optimum	timely	NA	GCA
	2021	Tulu, Dufera; Abakemal, Demissew; Keimeso, Zeleke; Kumsa, Tefera; Negera, Demewoz; Terefe, Worknesh; Wolde, Legesse; Abebe, Abenezer	Hybrid Performances and Line-by-Tester Analysis of Highland Maize Inbred Lines for Grain Yield and Other Related Traits	Int J Agri Biosci	Yield	Grain	Line x tester	Inbred line	12	4	48	Not specified	2	Alpha lattice	2	Ethiopia	Holeta	9° 04' 12" N	38° 29' 45" E	2018	Field	Optimal pH	Rainfed	Optimal	Optimum	timely	NA	GCA
84	2020	Annor, Benjamin; Badu-Apraku, Baffour; Nyadanu, Daniel; Akromah, Richard; Fakorede, Morakinyo A.B.	Selection of extra-early white quality protein maize (Zea mays L.) inbred lines for drought and low soil nitrogen resilient hybrid production	Plant Breeding	Yield	Grain	Line x tester	Inbred line	41	5	205	Not specified	5	Alpha lattice	2	Nigeria	Abuja	9° 16' 0" N	7° 20' 0" E	2015	Field	Optimal pH	Optimum	Optimal	Delayed	delay	Artificial Striga infestation	GCA
	2020	Annor, Benjamin; Badu-Apraku, Baffour; Nyadanu, Daniel; Akromah, Richard; Fakorede, Morakinyo A.B.	Selection of extra-early white quality protein maize (Zea mays L.) inbred lines for drought and low soil nitrogen resilient hybrid production	Plant Breeding	Yield	Grain	Line x tester	Inbred line	41	5	205	Not specified	5	Alpha lattice	2	Nigeria	Mokwa	9° 18' 0" N	5° 04' 0" E	2015	Field	Optimal pH	Optimum	Optimal	Delayed	delay	Artificial Striga infestation	GCA
	2020	Annor, Benjamin; Badu-Apraku, Baffour; Nyadanu, Daniel; Akromah, Richard; Fakorede, Morakinyo A.B.	Selection of extra-early white quality protein maize (Zea mays L.) inbred lines for drought and low soil nitrogen resilient hybrid production	Plant Breeding	Yield	Grain	Line x tester	Inbred line	41	5	205	Not specified	5	Alpha lattice	2	Nigeria	Ile-Ife	7° 28' 0" N	4° 33' 0" E	2015	Field	Optimal pH	Rainfed	Optimal	Low	timely	Non-Striga infestation	GCA
	2020	Annor, Benjamin; Badu-Apraku, Baffour; Nyadanu, Daniel; Akromah, Richard; Fakorede, Morakinyo A.B.	Selection of extra-early white quality protein maize (Zea mays L.) inbred lines for drought and low soil nitrogen resilient hybrid production	Plant Breeding	Yield	Grain	Line x tester	Inbred line	41	5	205	Not specified	5	Alpha lattice	2	Nigeria	Mokwa	9° 18' 0" N	5° 04' 0" E	2015	Field	Optimal pH	Rainfed	Optimal	Low	timely	Non-Striga infestation	GCA
	2020	Annor, Benjamin; Badu-Apraku, Baffour; Nyadanu, Daniel; Akromah, Richard; Fakorede, Morakinyo A.B.	Selection of extra-early white quality protein maize (Zea mays L.) inbred lines for drought and low soil nitrogen resilient hybrid production	Plant Breeding	Yield	Grain	Line x tester	Inbred line	41	5	205	Not specified	5	Alpha lattice	2	Nigeria	Mokwa	9° 18' 0" N	5° 04' 0" E	2015	Field	Optimal pH	Rainfed	Optimal	Low	timely	Non-Striga infestation	GCA
	2020	Annor, Benjamin; Badu-Apraku, Baffour; Nyadanu, Daniel; Akromah, Richard; Fakorede, Morakinyo A.B.	Selection of extra-early white quality protein maize (Zea mays L.) inbred lines for drought and low soil nitrogen resilient hybrid production	Plant Breeding	Yield	Grain	Line x tester	Inbred line	41	5	205	Not specified	5	Alpha lattice	2	Nigeria	Mokwa	9° 18' 0" N	5° 04' 0" E	2015	Field	Optimal pH	Rainfed	Optimal	Low	timely	Non-Striga infestation	GCA
	2020	Annor, Benjamin; Badu-Apraku, Baffour; Nyadanu, Daniel; Akromah, Richard; Fakorede, Morakinyo A.B.	Selection of extra-early white quality protein maize (Zea mays L.) inbred lines for drought and low soil nitrogen resilient hybrid production	Plant Breeding	Yield	Grain	Line x tester	Inbred line	41	5	205	Not specified	5	Alpha lattice	2	Nigeria	Ikenne	6° 53' 0" N	3° 42' 0" E	2015	Field	Optimal pH	Optimum	Optimal	Optimum	timely	Non-Striga infestation	GCA
	2020	Annor, Benjamin; Badu-Apraku, Baffour; Nyadanu, Daniel; Akromah, Richard; Fakorede, Morakinyo A.B.	Selection of extra-early white quality protein maize (Zea mays L.) inbred lines for drought and low soil nitrogen resilient hybrid production	Plant Breeding	Yield	Grain	Line x tester	Inbred line	41	5	205	Not specified	5	Alpha lattice	2	Nigeria	Ile-Ife	7° 28' 0" N	4° 33' 0" E	2015	Field	Optimal pH	Rainfed	Optimal	Optimum	timely	Non-Striga infestation	GCA
	2020	Annor, Benjamin; Badu-Apraku, Baffour; Nyadanu, Daniel; Akromah, Richard; Fakorede, Morakinyo A.B.	Selection of extra-early white quality protein maize (Zea mays L.) inbred lines for drought and low soil nitrogen resilient hybrid production	Plant Breeding	Yield	Grain	Line x tester	Inbred line	41	5	205	Not specified	5	Alpha lattice	2	Nigeria	Mokwa	9° 18' 0" N	5° 04' 0" E	2015	Field	Optimal pH	Rainfed	Optimal	Optimum	timely	Non-Striga infestation	GCA
	2020	Annor, Benjamin; Badu-Apraku, Baffour; Nyadanu, Daniel; Akromah, Richard; Fakorede, Morakinyo A.B.	Selection of extra-early white quality protein maize (Zea mays L.) inbred lines for drought and low soil nitrogen resilient hybrid production	Plant Breeding	Yield	Grain	Line x tester	Inbred line	41	5	205	Not specified	5	Alpha lattice	2	Nigeria	Mokwa	9° 18' 0" N	5° 04' 0" E	2016	Field	Optimal pH	Optimum	Optimal	Delayed	delay	Artificial Striga infestation	GCA
	2020	Annor, Benjamin; Badu-Apraku, Baffour; Nyadanu, Daniel; Akromah, Richard; Fakorede, Morakinyo A.B.	Selection of extra-early white quality protein maize (Zea mays L.) inbred lines for drought and low soil nitrogen resilient hybrid production	Plant Breeding	Yield	Grain	Line x tester	Inbred line	41	5	205	Not specified	5	Alpha lattice	2	Nigeria	Mokwa	9° 18' 0" N	5° 04' 0" E	2016	Field	Optimal pH	Rainfed	Optimal	Low	timely	Non-Striga infestation	GCA
	2020	Annor, Benjamin; Badu-Apraku, Baffour; Nyadanu, Daniel; Akromah, Richard; Fakorede, Morakinyo A.B.	Selection of extra-early white quality protein maize (Zea mays L.) inbred lines for drought and low soil nitrogen resilient hybrid production	Plant Breeding	Yield	Grain	Line x tester	Inbred line	41	5	205	Not specified	5	Alpha lattice	2	Nigeria	Abuja	9° 16' 0" N	7° 20' 0" E	2016	Field	Optimal pH	Optimum	Optimal	Optimum	timely	Non-Striga infestation	GCA
	2020	Annor, Benjamin; Badu-Apraku, Baffour; Nyadanu, Daniel; Akromah, Richard; Fakorede, Morakinyo A.B.	Selection of extra-early white quality protein maize (Zea mays L.) inbred lines for drought and low soil nitrogen resilient hybrid production	Plant Breeding	Yield	Grain	Line x tester	Inbred line	41	5	205	Not specified	5	Alpha lattice	2	Nigeria	Bagauda	12° 11' 0" N	8° 37' 0" E	2016	Field	Optimal pH	Drought stress	Late	Optimum	timely	Non-Striga infestation	GCA
	2020	Annor, Benjamin; Badu-Apraku, Baffour; Nyadanu, Daniel; Akromah, Richard; Fakorede, Morakinyo A.B.	Selection of extra-early white quality protein maize (Zea mays L.) inbred lines for drought and low soil nitrogen resilient hybrid production	Plant Breeding	Yield	Grain	Line x tester	Inbred line	41	5	205	Not specified	5	Alpha lattice	2	Nigeria	Ikenne	6° 53' 0" N	3° 42' 0" E	2016	Field	Optimal pH	Optimum	Optimal	Optimum	timely	Non-Striga infestation	GCA
	2020	Annor, Benjamin; Badu-Apraku, Baffour; Nyadanu, Daniel; Akromah, Richard; Fakorede, Morakinyo A.B.	Selection of extra-early white quality protein maize (Zea mays L.) inbred lines for drought and low soil nitrogen resilient hybrid production	Plant Breeding	Yield	Grain	Line x tester	Inbred line	41	5	205	Not specified	5	Alpha lattice	2	Nigeria	Mokwa	9° 18' 0" N	5° 04' 0" E	2016	Field	Optimal pH	Optimum	Optimal	Optimum	timely	Non-Striga infestation	GCA
	2020	Annor, Benjamin; Badu-Apraku, Baffour; Nyadanu, Daniel; Akromah, Richard; Fakorede, Morakinyo A.B.	Selection of extra-early white quality protein maize (Zea mays L.) inbred lines for drought and low soil nitrogen resilient hybrid production	Plant Breeding	Yield	Grain	Line x tester	Inbred line	41	5	205	Not specified	5	Alpha lattice	2	Nigeria	Ikenne	6° 53' 0" N	3° 42' 0" E	2014/2015	Field	Optimal pH	Drought stress	Optimal	Optimum	timely	Non-Striga infestation	GCA
	2020	Annor, Benjamin; Badu-Apraku, Baffour; Nyadanu, Daniel; Akromah, Richard; Fakorede, Morakinyo A.B.	Selection of extra-early white quality protein maize (Zea mays L.) inbred lines for drought and low soil nitrogen resilient hybrid production	Plant Breeding	Yield	Grain	Line x tester	Inbred line	41	5	205	Not specified	5	Alpha lattice	2	Nigeria	Minjibir	12° 00' 0" N	8° 22' 0" E	2014/2015	Field	Optimal pH	Drought stress	Optimal	Optimum	timely	Non-Striga infestation	GCA
	2020	Annor, Benjamin; Badu-Apraku, Baffour; Nyadanu, Daniel; Akromah, Richard; Fakorede, Morakinyo A.B.	Selection of extra-early white quality protein maize (Zea mays L.) inbred lines for drought and low soil nitrogen resilient hybrid production	Plant Breeding	Yield	Grain	Line x tester	Inbred line	41	5	205	Not specified	5	Alpha lattice	2	Nigeria	Ikenne	6° 53' 0" N	3° 42' 0" E	2015/2016	Field	Optimal pH	Drought stress	Optimal	Optimum	timely	Non-Striga infestation	GCA
	2020	Annor, Benjamin; Badu-Apraku, Baffour; Nyadanu, Daniel; Akromah, Richard; Fakorede, Morakinyo A.B.	Selection of extra-early white quality protein maize (Zea mays L.) inbred lines for drought and low soil nitrogen resilient hybrid production	Plant Breeding	Yield	Grain	Line x tester	Inbred line	41	5	205	Not specified	5	Alpha lattice	2	Nigeria	Minjibir	12° 00' 0" N	8° 22' 0" E	2015/2016	Field	Optimal pH	Drought stress	Optimal	Optimum	timely	Non-Striga infestation	GCA
85	2022	Tembo, Elliot; Minnaar-Ontong, Adré; Menkir, Abebe; Marais, Gert; Magorokosho, Cosmos; Labuschagne, Maryke T.	Inheritance of resistance to Fusarium verticillioides ear rot in maize inbred lines of southern, West and Central Africa origin	Crop Science	Biotic stress	Fusarium rot resistance	North Carolina II	Inbred line	12	12	144	24	3	Alpha lattice	2	Zimbabwe	KRC	18° 20' 0" S	30° 6' 0" E	2012/2013	Field	Optimal pH	Rainfed	Optimal	Optimum	timely	Natural fusarium infection	GCA
	2022	Tembo, Elliot; Minnaar-Ontong, Adré; Menkir, Abebe; Marais, Gert; Magorokosho, Cosmos; Labuschagne, Maryke T.	Inheritance of resistance to Fusarium verticillioides ear rot in maize inbred lines of southern, West and Central Africa origin	Crop Science	Biotic stress	Fusarium rot resistance	North Carolina II	Inbred line	12	12	144	24	3	Alpha lattice	2	Zimbabwe	RARS	17° 40' 0" S	31° 13' 0" E	2012/2013	Field	Optimal pH	Rainfed	Optimal	Optimum	timely	Artificial fusarium inoculation	GCA
	2022	Tembo, Elliot; Minnaar-Ontong, Adré; Menkir, Abebe; Marais, Gert; Magorokosho, Cosmos; Labuschagne, Maryke T.	Inheritance of resistance to Fusarium verticillioides ear rot in maize inbred lines of southern, West and Central Africa origin	Crop Science	Biotic stress	Fusarium rot resistance	North Carolina II	Inbred line	12	12	144	24	3	Alpha lattice	2	Zimbabwe	Stapleford Research centre	17° 48' 0" S	31° 2' 0" E	2012/2013	Field	Optimal pH	Rainfed	Optimal	Optimum	timely	Natural fusarium infection	GCA
	2022	Tembo, Elliot; Minnaar-Ontong, Adré; Menkir, Abebe; Marais, Gert; Magorokosho, Cosmos; Labuschagne, Maryke T.	Inheritance of resistance to Fusarium verticillioides ear rot in maize inbred lines of southern, West and Central Africa origin	Crop Science	Biotic stress	Fusarium rot resistance	North Carolina II	Inbred line	12	12	144	24	3	Alpha lattice	2	Zimbabwe	KRC	18° 20' 0" S	30° 6' 0" E	2013/2014	Field	Optimal pH	Rainfed	Optimal	Optimum	timely	Natural fusarium infection	GCA
	2022	Tembo, Elliot; Minnaar-Ontong, Adré; Menkir, Abebe; Marais, Gert; Magorokosho, Cosmos; Labuschagne, Maryke T.	Inheritance of resistance to Fusarium verticillioides ear rot in maize inbred lines of southern, West and Central Africa origin	Crop Science	Biotic stress	Fusarium rot resistance	North Carolina II	Inbred line	12	12	144	24	3	Alpha lattice	2	Zimbabwe	RARS	17° 40' 0" S	31° 13' 0" E	2013/2014	Field	Optimal pH	Rainfed	Optimal	Optimum	timely	Artificial fusarium inoculation	GCA
	2022	Tembo, Elliot; Minnaar-Ontong, Adré; Menkir, Abebe; Marais, Gert; Magorokosho, Cosmos; Labuschagne, Maryke T.	Inheritance of resistance to Fusarium verticillioides ear rot in maize inbred lines of southern, West and Central Africa origin	Crop Science	Biotic stress	Fusarium rot resistance	North Carolina II	Inbred line	12	12	144	24	3	Alpha lattice	2	Zimbabwe	Stapleford Research centre	17° 48' 0" S	31° 2' 0" E	2013/2014	Field	Optimal pH	Rainfed	Optimal	Optimum	timely	Natural fusarium infection	GCA
86	2022	George, Terry Epaku; Patrick, Rubaihayo; Ivan, Chapu; Frank, Kagoda; Daniel, Kwemoi Bomet	Inheritance of stay green physiological determinants in drought tolerant maize inbred lines	Journal of Plant Breeding and Crop Science	Abiotic stress	Staygreen characteristic	North Carolina II	Inbred line	5	2	10	Not specified	Not specified	Randomized Complete block	2	Uganda	Namulonge	0° 31' 43.7" N	32° 36' 44.3" E	2020	Field	Optimal pH	Drought stress	Optimal	Optimum	timely	NA	GCA
	2022	George, Terry Epaku; Patrick, Rubaihayo; Ivan, Chapu; Frank, Kagoda; Daniel, Kwemoi Bomet	Inheritance of stay green physiological determinants in drought tolerant maize inbred lines	Journal of Plant Breeding and Crop Science	Abiotic stress	Staygreen characteristic	North Carolina II	Inbred line	5	2	10	Not specified	Not specified	Randomized Complete block	2	Uganda	Namulonge	0° 31' 43.7" N	32° 36' 44.3" E	2020	Field	Optimal pH	Drought stress	Optimal	Optimum	timely	NA	GCA
	2022	George, Terry Epaku; Patrick, Rubaihayo; Ivan, Chapu; Frank, Kagoda; Daniel, Kwemoi Bomet	Inheritance of stay green physiological determinants in drought tolerant maize inbred lines	Journal of Plant Breeding and Crop Science	Abiotic stress	Staygreen characteristic	North Carolina II	Inbred line	5	2	10	Not specified	Not specified	Randomized Complete block	2	Uganda	Namulonge	0° 31' 43.7" N	32° 36' 44.3" E	2020	Field	Optimal pH	Rainfed	Optimal	Optimum	timely	NA	SCA
87	2020	Mutimaamba, Charles; MacRobert, John; Cairns, Jill E.; Magorokosho, Cosmos; Ndhlela, Thokozile; Mukungurutse, Collis; Minnaar-Ontong, Adré; Labuschagne, Maryke	Line × tester analysis of maize grain yield under acid and non-acid soil conditions	Crop Science	Yield and Abiotic stress	Grain and acid tolerance	Line x tester	Inbred line	11	3	33	Not specified	2	Alpha lattice	3	Zimbabwe	Bindura	17° 12' 0" S	31° 10' 0" E	2011/2012	Field	Low pH	Rainfed	Optimal	Optimum	timely	NA	SCA
	2020	Mutimaamba, Charles; MacRobert, John; Cairns, Jill E.; Magorokosho, Cosmos; Ndhlela, Thokozile; Mukungurutse, Collis; Minnaar-Ontong, Adré; Labuschagne, Maryke	Line × tester analysis of maize grain yield under acid and non-acid soil conditions	Crop Science	Yield and Abiotic stress	Grain and acid tolerance	Line x tester	Inbred line	11	3	33	Not specified	2	Alpha lattice	3	Zimbabwe	Domboshava	17° 36' 0" S	31° 8' 0" E	2011/2012	Field	Low pH	Rainfed	Optimal	Optimum	timely	NA	SCA
	2020	Mutimaamba, Charles; MacRobert, John; Cairns, Jill E.; Magorokosho, Cosmos; Ndhlela, Thokozile; Mukungurutse, Collis; Minnaar-Ontong, Adré; Labuschagne, Maryke	Line × tester analysis of maize grain yield under acid and non-acid soil conditions	Crop Science	Yield and Abiotic stress	Grain and acid tolerance	Line x tester	Inbred line	11	3	33	Not specified	2	Alpha lattice	3	Zimbabwe	Marondera	18° 10' 0" S	31° 29' 0" E	2011/2012	Field	Low pH	Rainfed	Optimal	Optimum	timely	NA	SCA
	2020	Mutimaamba, Charles; MacRobert, John; Cairns, Jill E.; Magorokosho, Cosmos; Ndhlela, Thokozile; Mukungurutse, Collis; Minnaar-Ontong, Adré; Labuschagne, Maryke	Line × tester analysis of maize grain yield under acid and non-acid soil conditions	Crop Science	Yield and Abiotic stress	Grain and acid tolerance	Line x tester	Inbred line	11	3	33	Not specified	2	Alpha lattice	3	Zimbabwe	Bindura	17° 12' 0" S	31° 10' 0" E	2012/2013	Field	Optimal pH	Rainfed	Optimal	Optimum	timely	NA	GCA
	2020	Mutimaamba, Charles; MacRobert, John; Cairns, Jill E.; Magorokosho, Cosmos; Ndhlela, Thokozile; Mukungurutse, Collis; Minnaar-Ontong, Adré; Labuschagne, Maryke	Line × tester analysis of maize grain yield under acid and non-acid soil conditions	Crop Science	Yield and Abiotic stress	Grain and acid tolerance	Line x tester	Inbred line	11	3	33	Not specified	2	Alpha lattice	3	Zimbabwe	Domboshava	17° 36' 0" S	31° 8' 0" E	2012/2013	Field	Optimal pH	Rainfed	Optimal	Optimum	timely	NA	GCA
	2020	Mutimaamba, Charles; MacRobert, John; Cairns, Jill E.; Magorokosho, Cosmos; Ndhlela, Thokozile; Mukungurutse, Collis; Minnaar-Ontong, Adré; Labuschagne, Maryke	Line × tester analysis of maize grain yield under acid and non-acid soil conditions	Crop Science	Yield and Abiotic stress	Grain and acid tolerance	Line x tester	Inbred line	11	3	33	Not specified	2	Alpha lattice	3	Zimbabwe	Makoholi	19° 50' 0" S	30° 46' 0" E	2012/2013	Field	Optimal pH	Rainfed	Optimal	Optimum	timely	NA	GCA
	2020	Mutimaamba, Charles; MacRobert, John; Cairns, Jill E.; Magorokosho, Cosmos; Ndhlela, Thokozile; Mukungurutse, Collis; Minnaar-Ontong, Adré; Labuschagne, Maryke	Line × tester analysis of maize grain yield under acid and non-acid soil conditions	Crop Science	Yield and Abiotic stress	Grain and acid tolerance	Line x tester	Inbred line	11	3	33	Not specified	2	Alpha lattice	3	Zimbabwe	Marondera	18° 10' 0" S	31° 29' 0" E	2012/2013	Field	Optimal pH	Rainfed	Optimal	Optimum	timely	NA	GCA
	2020	Mutimaamba, Charles; MacRobert, John; Cairns, Jill E.; Magorokosho, Cosmos; Ndhlela, Thokozile; Mukungurutse, Collis; Minnaar-Ontong, Adré; Labuschagne, Maryke	Line × tester analysis of maize grain yield under acid and non-acid soil conditions	Crop Science	Yield and Abiotic stress	Grain and acid tolerance	Line x tester	Inbred line	11	3	33	Not specified	2	Alpha lattice	3	Zimbabwe	Bindura	17° 12' 0" S	31° 10' 0" E	2012/2013	Field	Low pH	Rainfed	Optimal	Optimum	timely	NA	SCA
	2020	Mutimaamba, Charles; MacRobert, John; Cairns, Jill E.; Magorokosho, Cosmos; Ndhlela, Thokozile; Mukungurutse, Collis; Minnaar-Ontong, Adré; Labuschagne, Maryke	Line × tester analysis of maize grain yield under acid and non-acid soil conditions	Crop Science	Yield and Abiotic stress	Grain and acid tolerance	Line x tester	Inbred line	11	3	33	Not specified	2	Alpha lattice	3	Zimbabwe	Domboshava	17° 36' 0" S	31° 8' 0" E	2012/2013	Field	Low pH	Rainfed	Optimal	Optimum	timely	NA	SCA
	2020	Mutimaamba, Charles; MacRobert, John; Cairns, Jill E.; Magorokosho, Cosmos; Ndhlela, Thokozile; Mukungurutse, Collis; Minnaar-Ontong, Adré; Labuschagne, Maryke	Line × tester analysis of maize grain yield under acid and non-acid soil conditions	Crop Science	Yield and Abiotic stress	Grain and acid tolerance	Line x tester	Inbred line	11	3	33	Not specified	2	Alpha lattice	3	Zimbabwe	Makoholi	19° 50' 0" S	30° 46' 0" E	2012/2013	Field	Low pH	Rainfed	Optimal	Optimum	timely	NA	SCA
	2020	Mutimaamba, Charles; MacRobert, John; Cairns, Jill E.; Magorokosho, Cosmos; Ndhlela, Thokozile; Mukungurutse, Collis; Minnaar-Ontong, Adré; Labuschagne, Maryke	Line × tester analysis of maize grain yield under acid and non-acid soil conditions	Crop Science	Yield and Abiotic stress	Grain and acid tolerance	Line x tester	Inbred line	11	3	33	Not specified	2	Alpha lattice	3	Zimbabwe	Marondera	18° 10' 0" S	31° 29' 0" E	2012/2013	Field	Low pH	Rainfed	Optimal	Optimum	timely	NA	SCA
	2020	Mutimaamba, Charles; MacRobert, John; Cairns, Jill E.; Magorokosho, Cosmos; Ndhlela, Thokozile; Mukungurutse, Collis; Minnaar-Ontong, Adré; Labuschagne, Maryke	Line × tester analysis of maize grain yield under acid and non-acid soil conditions	Crop Science	Yield and Abiotic stress	Grain and acid tolerance	Line x tester	Inbred line	11	3	33	Not specified	2	Alpha lattice	3	Zimbabwe	Bindura	17° 12' 0" S	31° 10' 0" E	2013/2014	Field	Optimal pH	Rainfed	Optimal	Optimum	timely	NA	GCA
	2020	Mutimaamba, Charles; MacRobert, John; Cairns, Jill E.; Magorokosho, Cosmos; Ndhlela, Thokozile; Mukungurutse, Collis; Minnaar-Ontong, Adré; Labuschagne, Maryke	Line × tester analysis of maize grain yield under acid and non-acid soil conditions	Crop Science	Yield and Abiotic stress	Grain and acid tolerance	Line x tester	Inbred line	11	3	33	Not specified	2	Alpha lattice	3	Zimbabwe	Makoholi	19° 50' 0" S	30° 46' 0" E	2013/2014	Field	Optimal pH	Rainfed	Optimal	Optimum	timely	NA	GCA
	2020	Mutimaamba, Charles; MacRobert, John; Cairns, Jill E.; Magorokosho, Cosmos; Ndhlela, Thokozile; Mukungurutse, Collis; Minnaar-Ontong, Adré; Labuschagne, Maryke	Line × tester analysis of maize grain yield under acid and non-acid soil conditions	Crop Science	Yield and Abiotic stress	Grain and acid tolerance	Line x tester	Inbred line	11	3	33	Not specified	2	Alpha lattice	3	Zimbabwe	Makoholi	19° 50' 0" S	30° 46' 0" E	2013/2014	Field	Low pH	Rainfed	Optimal	Optimum	timely	NA	SCA
88	2022	Maazou, Abdoul Raouf Sayadi; Gedil, Melaku; Adetimirin, Victor O.; Mengesha, Wende; Meseka, Silvestro; Ilesanmi, Oluyinka; Agre, Paterne A.; Menkir, Abebe	Optimizing use of U.S. Ex-PVP inbred lines for enhancing agronomic performance of tropical Striga resistant maize inbred lines	BMC Plant Biology	Yield and Biotic stress	Grain and striga resistance	Line x tester	Inbred line	24	2	48	Not specified	2	Alpha lattice	2	Nigeria	Abuja	9° 16' 0" N	7° 20' 0" E	2020	Field	Optimal pH	Rainfed	Optimal	Delayed	delay	Non-Striga infestation	GCA
	2022	Maazou, Abdoul Raouf Sayadi; Gedil, Melaku; Adetimirin, Victor O.; Mengesha, Wende; Meseka, Silvestro; Ilesanmi, Oluyinka; Agre, Paterne A.; Menkir, Abebe	Optimizing use of U.S. Ex-PVP inbred lines for enhancing agronomic performance of tropical Striga resistant maize inbred lines	BMC Plant Biology	Yield and Biotic stress	Grain and striga resistance	Line x tester	Inbred line	24	2	48	Not specified	2	Alpha lattice	2	Nigeria	Mokwa	9° 18' 0" N	5° 04' 0" E	2020	Field	Optimal pH	Rainfed	Optimal	Delayed	delay	Non-Striga infestation	GCA
	2022	Maazou, Abdoul Raouf Sayadi; Gedil, Melaku; Adetimirin, Victor O.; Mengesha, Wende; Meseka, Silvestro; Ilesanmi, Oluyinka; Agre, Paterne A.; Menkir, Abebe	Optimizing use of U.S. Ex-PVP inbred lines for enhancing agronomic performance of tropical Striga resistant maize inbred lines	BMC Plant Biology	Yield and Biotic stress	Grain and striga resistance	Line x tester	Inbred line	24	2	48	Not specified	2	Alpha lattice	2	Nigeria	Saminaka	8° 39' 0" N	10° 34' 0" E	2020	Field	Optimal pH	Rainfed	Optimal	Delayed	delay	Non-Striga infestation	GCA
	2022	Maazou, Abdoul Raouf Sayadi; Gedil, Melaku; Adetimirin, Victor O.; Mengesha, Wende; Meseka, Silvestro; Ilesanmi, Oluyinka; Agre, Paterne A.; Menkir, Abebe	Optimizing use of U.S. Ex-PVP inbred lines for enhancing agronomic performance of tropical Striga resistant maize inbred lines	BMC Plant Biology	Yield and Biotic stress	Grain and striga resistance	Line x tester	Inbred line	24	2	48	Not specified	2	Alpha lattice	2	Nigeria	Abuja	9° 16' 0" N	7° 20' 0" E	2020	Field	Optimal pH	Rainfed	Optimal	Optimum	timely	Artificial Striga infestation	GCA
	2022	Maazou, Abdoul Raouf Sayadi; Gedil, Melaku; Adetimirin, Victor O.; Mengesha, Wende; Meseka, Silvestro; Ilesanmi, Oluyinka; Agre, Paterne A.; Menkir, Abebe	Optimizing use of U.S. Ex-PVP inbred lines for enhancing agronomic performance of tropical Striga resistant maize inbred lines	BMC Plant Biology	Yield and Biotic stress	Grain and striga resistance	Line x tester	Inbred line	24	2	48	Not specified	2	Alpha lattice	2	Nigeria	Mokwa	9° 18' 0" N	5° 04' 0" E	2020	Field	Optimal pH	Rainfed	Optimal	Optimum	timely	Artificial Striga infestation	GCA
	2022	Maazou, Abdoul Raouf Sayadi; Gedil, Melaku; Adetimirin, Victor O.; Mengesha, Wende; Meseka, Silvestro; Ilesanmi, Oluyinka; Agre, Paterne A.; Menkir, Abebe	Optimizing use of U.S. Ex-PVP inbred lines for enhancing agronomic performance of tropical Striga resistant maize inbred lines	BMC Plant Biology	Yield and Biotic stress	Grain and striga resistance	Line x tester	Inbred line	24	2	48	Not specified	2	Alpha lattice	2	Nigeria	Saminaka	8° 39' 0" N	10° 34' 0" E	2020	Field	Optimal pH	Rainfed	Optimal	Optimum	timely	Artificial Striga infestation	GCA
	2022	Maazou, Abdoul Raouf Sayadi; Gedil, Melaku; Adetimirin, Victor O.; Mengesha, Wende; Meseka, Silvestro; Ilesanmi, Oluyinka; Agre, Paterne A.; Menkir, Abebe	Optimizing use of U.S. Ex-PVP inbred lines for enhancing agronomic performance of tropical Striga resistant maize inbred lines	BMC Plant Biology	Yield and Biotic stress	Grain and striga resistance	Line x tester	Inbred line	24	2	48	Not specified	2	Alpha lattice	2	Nigeria	Abuja	9° 16' 0" N	7° 20' 0" E	2021	Field	Optimal pH	Rainfed	Optimal	Delayed	delay	Non-Striga infestation	GCA
	2022	Maazou, Abdoul Raouf Sayadi; Gedil, Melaku; Adetimirin, Victor O.; Mengesha, Wende; Meseka, Silvestro; Ilesanmi, Oluyinka; Agre, Paterne A.; Menkir, Abebe	Optimizing use of U.S. Ex-PVP inbred lines for enhancing agronomic performance of tropical Striga resistant maize inbred lines	BMC Plant Biology	Yield and Biotic stress	Grain and striga resistance	Line x tester	Inbred line	24	2	48	Not specified	2	Alpha lattice	2	Nigeria	Mokwa	9° 18' 0" N	5° 04' 0" E	2021	Field	Optimal pH	Rainfed	Optimal	Delayed	delay	Non-Striga infestation	GCA
	2022	Maazou, Abdoul Raouf Sayadi; Gedil, Melaku; Adetimirin, Victor O.; Mengesha, Wende; Meseka, Silvestro; Ilesanmi, Oluyinka; Agre, Paterne A.; Menkir, Abebe	Optimizing use of U.S. Ex-PVP inbred lines for enhancing agronomic performance of tropical Striga resistant maize inbred lines	BMC Plant Biology	Yield and Biotic stress	Grain and striga resistance	Line x tester	Inbred line	24	2	48	Not specified	2	Alpha lattice	2	Nigeria	Saminaka	8° 39' 0" N	10° 34' 0" E	2021	Field	Optimal pH	Rainfed	Optimal	Delayed	delay	Non-Striga infestation	GCA
	2022	Maazou, Abdoul Raouf Sayadi; Gedil, Melaku; Adetimirin, Victor O.; Mengesha, Wende; Meseka, Silvestro; Ilesanmi, Oluyinka; Agre, Paterne A.; Menkir, Abebe	Optimizing use of U.S. Ex-PVP inbred lines for enhancing agronomic performance of tropical Striga resistant maize inbred lines	BMC Plant Biology	Yield and Biotic stress	Grain and striga resistance	Line x tester	Inbred line	24	2	48	Not specified	2	Alpha lattice	2	Nigeria	Abuja	9° 16' 0" N	7° 20' 0" E	2021	Field	Optimal pH	Rainfed	Optimal	Optimum	timely	Artificial Striga infestation	GCA
	2022	Maazou, Abdoul Raouf Sayadi; Gedil, Melaku; Adetimirin, Victor O.; Mengesha, Wende; Meseka, Silvestro; Ilesanmi, Oluyinka; Agre, Paterne A.; Menkir, Abebe	Optimizing use of U.S. Ex-PVP inbred lines for enhancing agronomic performance of tropical Striga resistant maize inbred lines	BMC Plant Biology	Yield and Biotic stress	Grain and striga resistance	Line x tester	Inbred line	24	2	48	Not specified	2	Alpha lattice	2	Nigeria	Mokwa	9° 18' 0" N	5° 04' 0" E	2021	Field	Optimal pH	Rainfed	Optimal	Optimum	timely	Artificial Striga infestation	GCA
	2022	Maazou, Abdoul Raouf Sayadi; Gedil, Melaku; Adetimirin, Victor O.; Mengesha, Wende; Meseka, Silvestro; Ilesanmi, Oluyinka; Agre, Paterne A.; Menkir, Abebe	Optimizing use of U.S. Ex-PVP inbred lines for enhancing agronomic performance of tropical Striga resistant maize inbred lines	BMC Plant Biology	Yield and Biotic stress	Grain and striga resistance	Line x tester	Inbred line	24	2	48	Not specified	2	Alpha lattice	2	Nigeria	Saminaka	8° 39' 0" N	10° 34' 0" E	2021	Field	Optimal pH	Rainfed	Optimal	Optimum	timely	Artificial Striga infestation	GCA
89	2023	Lobulu, John; Shimelis, Hussein; Laing, Mark D.; Mushongi, Arnold Angelo; Shayanowako, Admire I.T.	Progeny testing of maize (Zea mays) genotypes for grain yield and yield components, Striga resistance and Fusarium oxysporum f.sp. strigae compatibility	Plant Breeding	Yield and Biotic stress	Grain, striga and fusarium resistance	North Carolina II	OPV	9	11	99	Not specified	3	Alpha lattice	2	Tanzania	Igogo	4° 17' 34.8" S	33° 46' 8.4" E	2018/2019	Field	Optimal pH	Rainfed	Optimal	Delayed	delay	Artificial fusarium inoculation/Natural Striga infestation	GCA
	2023	Lobulu, John; Shimelis, Hussein; Laing, Mark D.; Mushongi, Arnold Angelo; Shayanowako, Admire I.T.	Progeny testing of maize (Zea mays) genotypes for grain yield and yield components, Striga resistance and Fusarium oxysporum f.sp. strigae compatibility	Plant Breeding	Yield and Biotic stress	Grain, striga and fusarium resistance	North Carolina II	OPV	9	11	99	Not specified	3	Alpha lattice	2	Tanzania	Igogo	4° 17' 34.8" S	33° 46' 8.4" E	2018/2019	Field	Optimal pH	Rainfed	Optimal	Delayed	delay	Natural Striga infestation	GCA
	2023	Lobulu, John; Shimelis, Hussein; Laing, Mark D.; Mushongi, Arnold Angelo; Shayanowako, Admire I.T.	Progeny testing of maize (Zea mays) genotypes for grain yield and yield components, Striga resistance and Fusarium oxysporum f.sp. strigae compatibility	Plant Breeding	Yield and Biotic stress	Grain, striga and fusarium resistance	North Carolina II	OPV	9	11	99	Not specified	3	Alpha lattice	2	Tanzania	Nzenda	5° 4' 51.6" S	32° 4' 51.6" E	2018/2019	Field	Optimal pH	Rainfed	Optimal	Delayed	delay	Artificial fusarium inoculation/Natural Striga infestation	GCA
	2023	Lobulu, John; Shimelis, Hussein; Laing, Mark D.; Mushongi, Arnold Angelo; Shayanowako, Admire I.T.	Progeny testing of maize (Zea mays) genotypes for grain yield and yield components, Striga resistance and Fusarium oxysporum f.sp. strigae compatibility	Plant Breeding	Yield and Biotic stress	Grain, striga and fusarium resistance	North Carolina II	OPV	9	11	99	Not specified	3	Alpha lattice	2	Tanzania	Nzenda	5° 4' 51.6" S	32° 4' 51.6" E	2018/2019	Field	Optimal pH	Rainfed	Optimal	Delayed	delay	Natural Striga infestation	GCA
	2023	Lobulu, John; Shimelis, Hussein; Laing, Mark D.; Mushongi, Arnold Angelo; Shayanowako, Admire I.T.	Progeny testing of maize (Zea mays) genotypes for grain yield and yield components, Striga resistance and Fusarium oxysporum f.sp. strigae compatibility	Plant Breeding	Yield and Biotic stress	Grain, striga and fusarium resistance	North Carolina II	OPV	9	11	99	Not specified	3	Alpha lattice	2	Tanzania	TARI-Tumbi	5° 3' 0" S	32° 40' 58.8" E	2018/2019	Field	Optimal pH	Rainfed	Optimal	Delayed	delay	Artificial fusarium inoculation/Natural Striga infestation	GCA
	2023	Lobulu, John; Shimelis, Hussein; Laing, Mark D.; Mushongi, Arnold Angelo; Shayanowako, Admire I.T.	Progeny testing of maize (Zea mays) genotypes for grain yield and yield components, Striga resistance and Fusarium oxysporum f.sp. strigae compatibility	Plant Breeding	Yield and Biotic stress	Grain, striga and fusarium resistance	North Carolina II	OPV	9	11	99	Not specified	3	Alpha lattice	2	Tanzania	TARI-Tumbi	5° 3' 0" S	32° 40' 58.8" E	2018/2019	Field	Optimal pH	Rainfed	Optimal	Delayed	delay	Natural Striga infestation	GCA
90	2022	Maazou, Abdoul Raouf Sayadi; Adetimirin, Victor O.; Gedil, Melaku; Meseka, Silvestro; Mengesha, Wende; Menkir, Abebe	Suitability of testers to characterize provitamin a content and agronomic performance of tropical maize inbred lines	Frontiers in Genetics	Nutrition	Grain and nutrition	Line x tester	Inbred line	60	2	120	1	3	Alpha lattice	2	Nigeria	Ikenne	6° 53' 0" N	3° 42' 0" E	2020	Field	Optimal pH	Rainfed	Optimal	Optimum	timely	NA	GCA
	2022	Maazou, Abdoul Raouf Sayadi; Adetimirin, Victor O.; Gedil, Melaku; Meseka, Silvestro; Mengesha, Wende; Menkir, Abebe	Suitability of testers to characterize provitamin a content and agronomic performance of tropical maize inbred lines	Frontiers in Genetics	Nutrition	Grain and nutrition	Line x tester	Inbred line	60	2	120	1	3	Alpha lattice	2	Nigeria	Mokwa	9° 18' 0" N	5° 04' 0" E	2020	Field	Optimal pH	Rainfed	Optimal	Optimum	timely	NA	GCA
	2022	Maazou, Abdoul Raouf Sayadi; Adetimirin, Victor O.; Gedil, Melaku; Meseka, Silvestro; Mengesha, Wende; Menkir, Abebe	Suitability of testers to characterize provitamin a content and agronomic performance of tropical maize inbred lines	Frontiers in Genetics	Nutrition	Grain and nutrition	Line x tester	Inbred line	60	2	120	1	3	Alpha lattice	2	Nigeria	Saminaka	8° 39' 0" N	10° 34' 0" E	2020	Field	Optimal pH	Rainfed	Optimal	Optimum	timely	NA	GCA
	2022	Maazou, Abdoul Raouf Sayadi; Adetimirin, Victor O.; Gedil, Melaku; Meseka, Silvestro; Mengesha, Wende; Menkir, Abebe	Suitability of testers to characterize provitamin a content and agronomic performance of tropical maize inbred lines	Frontiers in Genetics	Nutrition	Grain and nutrition	Line x tester	Inbred line	60	2	120	1	3	Alpha lattice	2	Nigeria	Zaria	11° 07' 0" N	7° 45' 0" E	2020	Field	Optimal pH	Rainfed	Optimal	Optimum	timely	NA	GCA
	2022	Maazou, Abdoul Raouf Sayadi; Adetimirin, Victor O.; Gedil, Melaku; Meseka, Silvestro; Mengesha, Wende; Menkir, Abebe	Suitability of testers to characterize provitamin a content and agronomic performance of tropical maize inbred lines	Frontiers in Genetics	Nutrition	Grain and nutrition	Line x tester	Inbred line	60	2	120	1	3	Alpha lattice	2	Nigeria	Ikenne	6° 53' 0" N	3° 42' 0" E	2021	Field	Optimal pH	Rainfed	Optimal	Optimum	timely	NA	GCA
	2022	Maazou, Abdoul Raouf Sayadi; Adetimirin, Victor O.; Gedil, Melaku; Meseka, Silvestro; Mengesha, Wende; Menkir, Abebe	Suitability of testers to characterize provitamin a content and agronomic performance of tropical maize inbred lines	Frontiers in Genetics	Nutrition	Grain and nutrition	Line x tester	Inbred line	60	2	120	1	3	Alpha lattice	2	Nigeria	Mokwa	9° 18' 0" N	5° 04' 0" E	2021	Field	Optimal pH	Rainfed	Optimal	Optimum	timely	NA	GCA
	2022	Maazou, Abdoul Raouf Sayadi; Adetimirin, Victor O.; Gedil, Melaku; Meseka, Silvestro; Mengesha, Wende; Menkir, Abebe	Suitability of testers to characterize provitamin a content and agronomic performance of tropical maize inbred lines	Frontiers in Genetics	Nutrition	Grain and nutrition	Line x tester	Inbred line	60	2	120	1	3	Alpha lattice	2	Nigeria	Saminaka	8° 39' 0" N	10° 34' 0" E	2021	Field	Optimal pH	Rainfed	Optimal	Optimum	timely	NA	GCA
	2022	Maazou, Abdoul Raouf Sayadi; Adetimirin, Victor O.; Gedil, Melaku; Meseka, Silvestro; Mengesha, Wende; Menkir, Abebe	Suitability of testers to characterize provitamin a content and agronomic performance of tropical maize inbred lines	Frontiers in Genetics	Nutrition	Grain and nutrition	Line x tester	Inbred line	60	2	120	1	3	Alpha lattice	2	Nigeria	Zaria	11° 07' 0" N	7° 45' 0" E	2021	Field	Optimal pH	Rainfed	Optimal	Optimum	timely	NA	GCA
91	2024	Manigben, Kulai Amadu; Beyene, Yoseph; Chaikam, Vijay; Tongoona, Pangirayi B.; Danquah, Eric Y.; Ifie, Beatrice E.; Aleri, Isaiah; Chavangi, Andrew; Prasanna, Boddupalli M.; Gowda, Manje	Testcross performance and combining ability of intermediate maturing drought tolerant maize inbred lines in Sub-Saharan Africa	Frontiers in Plant Science	Yield and Abiotic stress	Grain and maturity date	Line x tester	Inbred line	265	6	795	Not specified	6	Alpha lattice	2	Kenya	Homabay	0° 32? 0" E	34° 27? 11.2" E	NA	Field	Optimal pH	Drought stress	Optimal	Optimum	timely	NA	GCA
	2024	Manigben, Kulai Amadu; Beyene, Yoseph; Chaikam, Vijay; Tongoona, Pangirayi B.; Danquah, Eric Y.; Ifie, Beatrice E.; Aleri, Isaiah; Chavangi, Andrew; Prasanna, Boddupalli M.; Gowda, Manje	Testcross performance and combining ability of intermediate maturing drought tolerant maize inbred lines in Sub-Saharan Africa	Frontiers in Plant Science	Yield and Abiotic stress	Grain and maturity date	Line x tester	Inbred line	265	6	795	Not specified	6	Alpha lattice	2	Kenya	Kakamega	0° 16' 0" N	34° 46' 0" E	NA	Field	Optimal pH	Optimum	Optimal	Optimum	timely	NA	GCA
	2024	Manigben, Kulai Amadu; Beyene, Yoseph; Chaikam, Vijay; Tongoona, Pangirayi B.; Danquah, Eric Y.; Ifie, Beatrice E.; Aleri, Isaiah; Chavangi, Andrew; Prasanna, Boddupalli M.; Gowda, Manje	Testcross performance and combining ability of intermediate maturing drought tolerant maize inbred lines in Sub-Saharan Africa	Frontiers in Plant Science	Yield and Abiotic stress	Grain and maturity date	Line x tester	Inbred line	265	6	795	Not specified	6	Alpha lattice	2	Kenya	Kiboko	2° 15' S	37° 75' E	NA	Field	Optimal pH	Optimum	Optimal	Optimum	timely	NA	GCA
	2024	Manigben, Kulai Amadu; Beyene, Yoseph; Chaikam, Vijay; Tongoona, Pangirayi B.; Danquah, Eric Y.; Ifie, Beatrice E.; Aleri, Isaiah; Chavangi, Andrew; Prasanna, Boddupalli M.; Gowda, Manje	Testcross performance and combining ability of intermediate maturing drought tolerant maize inbred lines in Sub-Saharan Africa	Frontiers in Plant Science	Yield and Abiotic stress	Grain and maturity date	Line x tester	Inbred line	265	6	795	Not specified	6	Alpha lattice	2	Kenya	Kiboko	2° 15' S	37° 75' E	NA	Field	Optimal pH	Drought stress	Optimal	Optimum	timely	NA	GCA
	2024	Manigben, Kulai Amadu; Beyene, Yoseph; Chaikam, Vijay; Tongoona, Pangirayi B.; Danquah, Eric Y.; Ifie, Beatrice E.; Aleri, Isaiah; Chavangi, Andrew; Prasanna, Boddupalli M.; Gowda, Manje	Testcross performance and combining ability of intermediate maturing drought tolerant maize inbred lines in Sub-Saharan Africa	Frontiers in Plant Science	Yield and Abiotic stress	Grain and maturity date	Line x tester	Inbred line	265	6	795	Not specified	6	Alpha lattice	2	Kenya	Kirinyaga	0° 39' 32.8" S	37° 22' 57.7" E	NA	Field	Optimal pH	Optimum	Optimal	Optimum	timely	NA	GCA
	2024	Manigben, Kulai Amadu; Beyene, Yoseph; Chaikam, Vijay; Tongoona, Pangirayi B.; Danquah, Eric Y.; Ifie, Beatrice E.; Aleri, Isaiah; Chavangi, Andrew; Prasanna, Boddupalli M.; Gowda, Manje	Testcross performance and combining ability of intermediate maturing drought tolerant maize inbred lines in Sub-Saharan Africa	Frontiers in Plant Science	Yield and Abiotic stress	Grain and maturity date	Line x tester	Inbred line	265	6	795	Not specified	6	Alpha lattice	2	Kenya	Mtwapa	3° 56' 19" S	39° 44' 59" E	NA	Field	Optimal pH	Drought stress	Optimal	Optimum	timely	NA	GCA
	2024	Manigben, Kulai Amadu; Beyene, Yoseph; Chaikam, Vijay; Tongoona, Pangirayi B.; Danquah, Eric Y.; Ifie, Beatrice E.; Aleri, Isaiah; Chavangi, Andrew; Prasanna, Boddupalli M.; Gowda, Manje	Testcross performance and combining ability of intermediate maturing drought tolerant maize inbred lines in Sub-Saharan Africa	Frontiers in Plant Science	Yield and Abiotic stress	Grain and maturity date	Line x tester	Inbred line	265	6	795	Not specified	6	Alpha lattice	2	Kenya	Shikutsa	0° 16' 48" S	34° 45' 0" E	NA	Field	Optimal pH	Optimum	Optimal	Optimum	timely	NA	GCA
92	2023	Okunlola, Gbemisola; Badu-Apraku, Baffour; Ariyo, Omolayo; Ayo-Vaughan, Moninuola	The combining ability of extra-early maturing quality protein maize (Zea mays) inbred lines and the performance of their hybrids in Striga-infested and low-nitrogen environments	Frontiers in Sustainable Food Systems	Yield	Yield	Line x tester	Inbred line	47	4	196	Not specified	2	Alpha lattice	2	Nigeria	Mokwa	9° 18' 0" N	5° 04' 0" E	2019	Field	Optimal pH	Rainfed	Optimal	Low	timely	Non-Striga infestation	GCA
	2023	Okunlola, Gbemisola; Badu-Apraku, Baffour; Ariyo, Omolayo; Ayo-Vaughan, Moninuola	The combining ability of extra-early maturing quality protein maize (Zea mays) inbred lines and the performance of their hybrids in Striga-infested and low-nitrogen environments	Frontiers in Sustainable Food Systems	Yield	Yield	Line x tester	Inbred line	47	4	196	Not specified	2	Alpha lattice	2	Nigeria	Mokwa	9° 18' 0" N	5° 04' 0" E	2019	Field	Optimal pH	Rainfed	Optimal	Optimum	timely	Non-Striga infestation	GCA
	2023	Okunlola, Gbemisola; Badu-Apraku, Baffour; Ariyo, Omolayo; Ayo-Vaughan, Moninuola	The combining ability of extra-early maturing quality protein maize (Zea mays) inbred lines and the performance of their hybrids in Striga-infested and low-nitrogen environments	Frontiers in Sustainable Food Systems	Yield	Yield	Line x tester	Inbred line	47	4	196	Not specified	2	Alpha lattice	2	Nigeria	Abuja	9° 16' 0" N	7° 20' 0" E	2020	Field	Optimal pH	Rainfed	Optimal	Delayed	delay	Artificial Striga infestation	GCA
	2023	Okunlola, Gbemisola; Badu-Apraku, Baffour; Ariyo, Omolayo; Ayo-Vaughan, Moninuola	The combining ability of extra-early maturing quality protein maize (Zea mays) inbred lines and the performance of their hybrids in Striga-infested and low-nitrogen environments	Frontiers in Sustainable Food Systems	Yield	Yield	Line x tester	Inbred line	47	4	196	Not specified	2	Alpha lattice	2	Nigeria	Mokwa	9° 18' 0" N	5° 04' 0" E	2020	Field	Optimal pH	Rainfed	Optimal	Delayed	delay	Artificial Striga infestation	GCA
	2023	Okunlola, Gbemisola; Badu-Apraku, Baffour; Ariyo, Omolayo; Ayo-Vaughan, Moninuola	The combining ability of extra-early maturing quality protein maize (Zea mays) inbred lines and the performance of their hybrids in Striga-infested and low-nitrogen environments	Frontiers in Sustainable Food Systems	Yield	Yield	Line x tester	Inbred line	47	4	196	Not specified	2	Alpha lattice	2	Nigeria	Mokwa	9° 18' 0" N	5° 04' 0" E	2020	Field	Optimal pH	Rainfed	Optimal	Low	timely	Non-Striga infestation	GCA
	2023	Okunlola, Gbemisola; Badu-Apraku, Baffour; Ariyo, Omolayo; Ayo-Vaughan, Moninuola	The combining ability of extra-early maturing quality protein maize (Zea mays) inbred lines and the performance of their hybrids in Striga-infested and low-nitrogen environments	Frontiers in Sustainable Food Systems	Yield	Yield	Line x tester	Inbred line	47	4	196	Not specified	2	Alpha lattice	2	Nigeria	Abuja	9° 16' 0" N	7° 20' 0" E	2020	Field	Optimal pH	Rainfed	Optimal	Optimum	timely	Non-Striga infestation	GCA
	2023	Okunlola, Gbemisola; Badu-Apraku, Baffour; Ariyo, Omolayo; Ayo-Vaughan, Moninuola	The combining ability of extra-early maturing quality protein maize (Zea mays) inbred lines and the performance of their hybrids in Striga-infested and low-nitrogen environments	Frontiers in Sustainable Food Systems	Yield	Yield	Line x tester	Inbred line	47	4	196	Not specified	2	Alpha lattice	2	Nigeria	Mokwa	9° 18' 0" N	5° 04' 0" E	2020	Field	Optimal pH	Rainfed	Optimal	Optimum	timely	Non-Striga infestation	GCA
	2023	Okunlola, Gbemisola; Badu-Apraku, Baffour; Ariyo, Omolayo; Ayo-Vaughan, Moninuola	The combining ability of extra-early maturing quality protein maize (Zea mays) inbred lines and the performance of their hybrids in Striga-infested and low-nitrogen environments	Frontiers in Sustainable Food Systems	Yield	Yield	Line x tester	Inbred line	47	4	196	Not specified	2	Alpha lattice	2	Nigeria	Mokwa	9° 18' 0" N	5° 04' 0" E	2020	Field	Optimal pH	Rainfed	Optimal	Optimum	timely	Non-Striga infestation	GCA
93	2024	Emeraghi, Mary; Iseghohi, Innocent; Idohou, Jacob; Agbandou, Pinawé C.; Fassinou Hotegni, Nicodeme V.; Achigan-Dako, Enoch G.; Mkpuma, Kenneth C.; Afouda, Leonard; Akponikpe, Pierre I.; Missihoun, Antoine A.; Oselebe, Happiness	Yield assessment of new streak-resistant topcross maize hybrids in Benin	Open Agriculture	Yield and Biotic stress	Yield and Streak-Resistance	Line x tester	Inbred line/OPV	11	2	22	13	1	Randomized Complete block	3	Benin	Dan	7°24? 0"N	2° 07? E	2019	Field	Optimal pH	Rainfed	Optimal	Optimum	timely	NA	SCA
	2024	Emeraghi, Mary; Iseghohi, Innocent; Idohou, Jacob; Agbandou, Pinawé C.; Fassinou Hotegni, Nicodeme V.; Achigan-Dako, Enoch G.; Mkpuma, Kenneth C.; Afouda, Leonard; Akponikpe, Pierre I.; Missihoun, Antoine A.; Oselebe, Happiness	Yield assessment of new streak-resistant topcross maize hybrids in Benin	Open Agriculture	Yield and Biotic stress	Yield and Streak-Resistance	Line x tester	Inbred line/OPV	11	2	22	13	1	Randomized Complete block	3	Benin	Massi	6° 58? 00" N	2° 14? 0" E	2019	Field	Optimal pH	Rainfed	Optimal	Optimum	timely	NA	SCA
	2024	Emeraghi, Mary; Iseghohi, Innocent; Idohou, Jacob; Agbandou, Pinawé C.; Fassinou Hotegni, Nicodeme V.; Achigan-Dako, Enoch G.; Mkpuma, Kenneth C.; Afouda, Leonard; Akponikpe, Pierre I.; Missihoun, Antoine A.; Oselebe, Happiness	Yield assessment of new streak-resistant topcross maize hybrids in Benin	Open Agriculture	Yield and Biotic stress	Yield and Streak-Resistance	Line x tester	Inbred line/OPV	11	2	22	13	1	Randomized Complete block	3	Benin	Parakou	9° 08' 49.2" N	2° 36' 36.0" E	2019	Field	Optimal pH	Rainfed	Optimal	Optimum	timely	NA	SCA
	2024	Emeraghi, Mary; Iseghohi, Innocent; Idohou, Jacob; Agbandou, Pinawé C.; Fassinou Hotegni, Nicodeme V.; Achigan-Dako, Enoch G.; Mkpuma, Kenneth C.; Afouda, Leonard; Akponikpe, Pierre I.; Missihoun, Antoine A.; Oselebe, Happiness	Yield assessment of new streak-resistant topcross maize hybrids in Benin	Open Agriculture	Yield and Biotic stress	Yield and Streak-Resistance	Line x tester	Inbred line/OPV	11	2	22	13	1	Randomized Complete block	3	Benin	Sekou	6° 37? 0"N	2° 14? 0" E,	2019	Field	Optimal pH	Rainfed	Optimal	Optimum	timely	NA	SCA
94	2023	Kodzo Amegbor, Isaac; Darkwa, Kwabena; Nelimor, Charles; Amadu Manigben, Kulai; Boakyewaa Adu, Gloria; Abanpoka Aboyadana, Paulina; Kusi, Francis; Kwadzo Keteku, Agbesi; Owusu, Emmanuel Y; Ackah, Henry; Labuschagne, Maryke T	Yield Performance and Genetic Analysis of Drought Tolerant Provitamin a Maize Under Drought and Rainfed Conditions	FARA Research Report	Yield and Abiotic stress	Drought	Line x tester	Inbred line	24	4	96	Not specified	4	Alpha lattice	2	Ghana	Agortime Kpetoe	6° 33' 18" N	0° 41' 20.4" W	2017	Field	Optimal pH	Optimum	Optimal	Optimum	timely	NA	GCA
	2023	Kodzo Amegbor, Isaac; Darkwa, Kwabena; Nelimor, Charles; Amadu Manigben, Kulai; Boakyewaa Adu, Gloria; Abanpoka Aboyadana, Paulina; Kusi, Francis; Kwadzo Keteku, Agbesi; Owusu, Emmanuel Y; Ackah, Henry; Labuschagne, Maryke T	Yield Performance and Genetic Analysis of Drought Tolerant Provitamin a Maize Under Drought and Rainfed Conditions	FARA Research Report	Yield and Abiotic stress	Drought	Line x tester	Inbred line	24	4	96	Not specified	4	Alpha lattice	2	Ghana	Agortime Kpetoe	6° 33' 18" N	0° 41' 20.4" W	2017	Field	Optimal pH	Drought stress	Optimal	Optimum	timely	NA	GCA
	2023	Kodzo Amegbor, Isaac; Darkwa, Kwabena; Nelimor, Charles; Amadu Manigben, Kulai; Boakyewaa Adu, Gloria; Abanpoka Aboyadana, Paulina; Kusi, Francis; Kwadzo Keteku, Agbesi; Owusu, Emmanuel Y; Ackah, Henry; Labuschagne, Maryke T	Yield Performance and Genetic Analysis of Drought Tolerant Provitamin a Maize Under Drought and Rainfed Conditions	FARA Research Report	Yield and Abiotic stress	Drought	Line x tester	Inbred line	24	4	96	Not specified	4	Alpha lattice	2	Ghana	Agortime Kpetoe	6° 33' 18" N	0° 41' 20.4" W	2018	Field	Optimal pH	Optimum	Optimal	Optimum	timely	NA	GCA
	2023	Kodzo Amegbor, Isaac; Darkwa, Kwabena; Nelimor, Charles; Amadu Manigben, Kulai; Boakyewaa Adu, Gloria; Abanpoka Aboyadana, Paulina; Kusi, Francis; Kwadzo Keteku, Agbesi; Owusu, Emmanuel Y; Ackah, Henry; Labuschagne, Maryke T	Yield Performance and Genetic Analysis of Drought Tolerant Provitamin a Maize Under Drought and Rainfed Conditions	FARA Research Report	Yield and Abiotic stress	Drought	Line x tester	Inbred line	24	4	96	Not specified	4	Alpha lattice	2	Ghana	Agortime Kpetoe	6° 33' 18" N	0° 41' 20.4" W	2018	Field	Optimal pH	Drought stress	Optimal	Optimum	timely	NA	GCA
	2023	Kodzo Amegbor, Isaac; Darkwa, Kwabena; Nelimor, Charles; Amadu Manigben, Kulai; Boakyewaa Adu, Gloria; Abanpoka Aboyadana, Paulina; Kusi, Francis; Kwadzo Keteku, Agbesi; Owusu, Emmanuel Y; Ackah, Henry; Labuschagne, Maryke T	Yield Performance and Genetic Analysis of Drought Tolerant Provitamin a Maize Under Drought and Rainfed Conditions	FARA Research Report	Yield and Abiotic stress	Drought	Line x tester	Inbred line	24	4	96	Not specified	4	Alpha lattice	2	Ghana	Nyankpala	9° 24' 0" N	0° 59' 0" W	2018	Field	Optimal pH	Optimum	Optimal	Optimum	timely	NA	GCA

## Sheet: ROBINS assessment
Study ID (Author, Year)	Confounding (Did the study control for factors like environment, soil, or management practices that might affect GCA/SCA?)	Selection of parents (Were the parent lines and checks appropriately chosen and described?)	Mating design (Was the mating design (diallel, L×T, NC) clearly described and correctly implemented?)	Deviation (Were experimental design, replication, treatments/crosses applied consistently and correctly classified?)	Missing data (Any hybrids or traits missing in results without explanation?)	Measurement (Were GCA/SCA measured consistently and using valid methods?)	Report (Did the study report all outcomes it set out to measure (or only favorable results)?)	Overall (Summarize the risk across domains)
Amegbor, Isaac Kodzo; Abe, Ayodeji; Adjebeng-Danquah, Joseph; Adu, Gloria Baokyewaa; Oteng-Frimpong, Richard2022	Low	Low	Low	Low	Low	Low	Low	Low
Sadessa, Kassahun; Beyene, Yoseph; Ifie, Beatrice E.; Gowda, Manje; Suresh, Lingadahalli M.; Olsen, Michael S.; Tongoona, Pangirayi; Offei, Samuel K.; Danquah, Eric; Prasanna, Boddupalli M.; Wegary, Dagne2024	Low	Low	Low	Low	Low	Low	Low	Low
Afolabi, Samson; Menkir, Abebe; Oyekunle, Muhyideen; Abdullahi, Ubale; Gedil, Melaku; Meseka, Silvestro; Mengesha, Wende2021	Low	Low	Low	Low	Low	Low	Low	Low
Adewale, Samuel A.; Badu-Apraku, Baffour; Akinwale, Richard O.2023	Low	Low	Low	Low	Low	Low	Low	Low
Tafa, Zelalem; Abebe, Abenezer2021	Moderate	Moderate	Low	Low	Low	Serious	Serious	Moderate
Matova, Prince M; Kamutando, Casper N2021	Low	Low	Low	Low	Low	Low	Low	Low
Adekunle, Dorcas; Mengesha, Wende; Abe, Ayodeji; Meseka, Silvestro; Bossey, Bunmi; Menkir, Abebe2025	Low	Low	Low	Low	Low	Low	Low	Low
Goshime, Muluneh Mekasha; Adefris, Teklewold Chere; Hussein, Mohammed Ali; Solomon, Admassu Seyoum2021	Moderate	Moderate	Low	Low	Low	Low	Low	Moderate
Adu, Gloria Boakyewaa; Badu-Apraku, Baffour; Akromah, Richard; Awuku, Frederick Justice2022	Low	Low	Low	Low	Low	Low	Low	Low
Edema, J; Asea, R; Kwemoi, G; Bomet, D; Gibson, P; Nakiyaga, S2025	Moderate	Moderate	Low	Low	Low	Low	Low	Moderate
Alphonse N; John D; Julia S; Clever N2021	Moderate	Moderate	Low	Low	Low	Low	Low	Moderate
Tefera, Abenezer Abebe; Beyene, Legesse Wolde; Abtew, Wosene Gebreselassie2020	Low	Low	Low	Low	Low	Low	Low	Low
Ayesiga, Stella Bigirwa; Rubaihayo, Patrick; Sempiira, John Bosco; Adjei, Emmanuel Amponsah; Dramadri, Isaac Onziga; Oloka, Bonny Michael; Sserumaga, Julius Pyton2024	Low	Low	Low	Low	Low	Low	Low	Low
Engida, Bitew Tilahun; Wegary, Dagne; Keno, Tolera; Mekonnen, Tesfaye Walle2024	Moderate	Low	Low	Low	Low	Low	Low	Low
Dlamini, Mandisa Noxolo2021	Low	Low	Low	Low	Low	Low	Low	Low
Abimiku O.E; Bello L.L; Vange T2020	Moderate	Low	Low	Low	Low	Low	Low	Moderate
Onejeme, Francis Chukwuma; Okporie, Emmanuel Ogbonna; Eze, Chinedu Emmanuel2020	Moderate	Moderate	Low	Low	Low	Moderate	Low	Moderate
Darko, Asiedu Desmond2022	Low	Low	Low	Low	Low	Low	Low	Low
Aboderin, S.O.; Oyekunle, M.; Bankole, F.A.; Olaoye, G.; Saminu, Z.2024	Low	Low	Low	Low	Low	Low	Low	Low
Badu-Apraku, Baffour; Bankole, Faith A.; Fakorede, Morakinyo A.B.; Ogbe, Gregory; Bandyopadhyay, Ranajit; Ortega-Beltran, Alejandro2021	Low	Low	Low	Low	Low	Low	Low	Low
Osuman, Alimatu Sadia; Badu-Apraku, Baffour; Ifie, Beatrice Elohor; Nelimor, Charles; Tongoona, Pangirayi; Obeng-Bio, Ebenezer; Karikari, Benjamin; Danquah, Eric Yirenkyi2022	Low	Low	Low	Low	Low	Low	Low	Low
Dosho B.M; Ifie B.E; Asante I.K; Danquah E.Y; Zeleke H2025	Moderate	Moderate	Low	Low	Low	Low	Low	Moderate
Oluwaseun, Olatise; Badu-Apraku, Baffour; Adebayo, Moses; Abubakar, Adamu Masari2022	Low	Low	Low	Low	Low	Low	Low	Low
Kumsa, Tefera; Zeleke, Habtamu; Abakemal, Demissew2020	Serious	Moderate	Low	Low	Low	Low	Low	Moderate
Ribeiro, P. F.; Badu Apraku, B.; Gracen, V.; Danquah, E. Y.; Afriyie-Debrah, C.; Obeng-Dankwa, K.; Toyinbo, J. O.2020	Low	Low	Low	Low	Low	Low	Low	Low
Matongera, Nakai; Ndhlela, Thokozile; van Biljon, Angeline; Kamutando, Casper N.; Labuschagne, Maryke2023	Low	Low	Low	Low	Low	Low	Low	Low
Isaac Kodzo Amegbor, Labuschagne, Maryke T; van Biljon, Angeline; Geleta Shargie, Nemera; Tarekegne, Amsal2023	Low	Low	Low	Low	Low	Low	Low	Low
Nuambote-Yobila, Ovide; Bruce, Anani Y.; Makumbi, Dan; Ogola, Gerphas O.; Marangu, Charles; Beyene, Yoseph; Mahungu, Nzola Meso; Prasanna, Boddupalli M.; Marion-Poll, Frédéric; Calatayud, Paul André2025	Low	Low	Low	Low	Low	Low	Low	Low
Nasser, Laouali M.; Badu-Apraku, Baffour; Gracen, Vernon E.; Mafouasson, Hortense N.A.2020	Low	Low	Low	Low	Low	Low	Low	Low
Amegbor, Isaac K.; Badu-Apraku, Baffour; Adu, Gloria B.; Adjebeng-Danquah, Joseph; Toyinbo, Johnson2020	Low	Low	Low	Low	Low	Low	Low	Low
Oyekale, Solomon A.; Badu-Apraku, B.; Adetimirin, Victor O.2020	Low	Low	Low	Low	Low	Low	Low	Low
Makinde, Solomon Akinyemi; Badu-Apraku, Baffour; Ariyo, Omolayo Johnson; Porbeni, Justina Boloebi2023	Low	Low	Low	Low	Low	Low	Low	Low
Kasoma, Chapwa; Shimelis, Hussein; Laing, Mark D.; Shayanowako, Admire; Mathew, Isack2021	Low	Low	Low	Low	Low	Low	Low	Low
Getachew, Gemechu; Ngozi, E. Abu2020	Moderate	Moderate	Low	Low	Low	Low	Low	Moderate
Chiuta, Nyasha E.; Mutengwa, Charles S.2020	Low	Low	Low	Low	Low	Low	Low	Low
Belay, Nigus2022	Moderate	Moderate	Low	Low	Low	Low	Low	Moderate
Yadesa, Lemi Mideksa; Alamerew, Sentayehu; Tadesse, Berhanu2021	Low	Low	Low	Low	Low	Low	Low	Low
Maphumulo, Siphesihle; Derera, John; Sibiya, Julia; Mathew, Isack2021	Low	Low	Low	Low	Low	Low	Low	Low
Priscilla, Francisco Ribeiro; Charles, Afriyie-Debrah; Allen, Oppong; Maxwell, Darko Asante; Eric, Baffoe; Desmond, Darko Asiedu; Matilda, Bissah; Emmanuel, Acquah; Kwadwo, Adofo2023	Low	Low	Low	Low	Low	Low	Low	Low
Richard O.A; Chinedu E.E; Diakaridia T; Abebe M2021	Low	Low	Low	Low	Low	Low	Low	Low
Dzarma, D J; Sabo, *; And Buba, U2023	Moderate	Low	Low	Low	Low	Low	Low	Low
Zebire, Degife; Menkir, Abebe; Adetimirin, Victor; Mengesha, Wende; Meseka, Silvestro; Gedil, Melaku2020	Low	Low	Low	Low	Low	Low	Low	Low
Oyetunde, Oyeboade Adebiyi; Badu-Apraku, Baffour; Ariyo, Omolayo Johnson; Alake, Christopher Olusanya2020	Low	Low	Low	Low	Low	Low	Low	Low
Shaibu, Abdulwahab S.; Badu-Apraku, Baffour; Ayo-Vaughan, Monininuola A.2021	Low	Low	Low	Low	Low	Low	Low	Low
Akinyosoye, Solomon Tayo; Balogun, Morufat Oloruntoyin; Olakojo, Samuel Adelowo; Adetumbi, Johnson Adedayo; Amusa, Oluwafemi Daniel2025	Low	Low	Low	Low	Low	Low	Low	Low
Ndungu, J; Danga, Benjamin; Henga, Silvia; Makumbi, Dan2023	Low	Low	Low	Low	Low	Low	Low	Low
Mekasha, Goshime Muluneh; Chere, Adefris Teklewold; Ali, Hussein Mohammed; Gissa, Dagne Wegary; Seyoum, Solomon Amassu2022	Moderate	Moderate	Low	Low	Low	Low	Moderate	Moderate
Akinyosoye, Solomon; Balogun, Morufat; Olakojo, Samuel; Adetumbi, Johnson2025	Low	Low	Low	Low	Low	Low	Low	Low
Badu-Apraku, Baffour; Obisesan, Oluwafemi; Olumide, Oluwafemi B.; Toyinbo, Johnson2021	Low	Low	Low	Low	Low	Low	Low	Low
Mogesse, Woldu; Zelleke, Habtamu; Nigussie, Mandefro2020	Moderate	Moderate	Low	Low	Low	Moderate	Low	Moderate
Kamweru, Isaac; Beyene, Yoseph; Bruce, Anani Y.; Makumbi, Dan; Adetimirin, Victor O.; Pérez-Rodríguez, Paulino; Toledo, Fernando; Crossa, Jose; Prasanna, Boddupalli M.; Gowda, Manje2023	Low	Low	Low	Low	Low	Low	Low	Low
Italia, P B; Izge, A U; Sabo, M U; Buba, U M; Fagam, A S2022	Moderate	Low	Low	Low	Low	Low	Low	Low
Owusu, Godfred Afrifa; Abe, Ayodeji; Ribeiro, Priscilla Francisco2022	Low	Low	Low	Low	Low	Low	Low	Low
Tafa, Zelalem; Nepir, Gudeta; Azmach, Girum2020	Moderate	Moderate	Low	Low	Low	Moderate	Low	Moderate
Amegbor, Isaac Kodzo; Abe, Ayodeji; Adjebeng-Danquah, Joseph; Adu, Gloria Boakyewaa2022	Low	Low	Low	Low	Low	Low	Low	Low
Job, Anthony; Iseghohi, Innocent; Abe, Ayodeji; Yahaya, Muhammad; Olayiwola, Richard; Akinwale, Richard; Obisesan, Oluwafemi; Igyuve, Moses2022	Low	Low	Low	Low	Low	Low	Low	Low
Bhadmus, Olatunde A.; Badu‐apraku, Baffour; Adeyemo, Oyenike A.; Ogunkanmi, Adebayo L.2021	Low	Low	Low	Low	Low	Low	Low	Low
Owusu, Godfred Afrifa; Ribeiro, Priscilla Francisco; Abe, Ayodeji2022	Low	Low	Low	Low	Low	Low	Low	Low
Bonkoungou, Tégawendé Odette; Badu-Apraku, Baffour; Adetimirin, Victor Olawale; Nanema, Kiswendsida Romaric; Adejumobi, Idris Ishola2024	Low	Low	Low	Low	Low	Low	Low	Low
Badu-Apraku, Baffour; Bankole, Faith A.; Fakorede, Morakinyo A.B.; Ayinde, Olalekan; Ortega-Beltran, Alejandro2021	Low	Low	Low	Low	Low	Low	Low	Low
Oppong, Allen; Dadzie, Abu M.; Ifie, Beatrice; Asante, Maxwell D.; Prempeh, Ruth N. A.; Abrokwah, Linda A.; Kubi, Zipporah Appiah; Marfo, Esther A.; Ananng, Esther A.; Warburton, Marilyn L.2021	Low	Low	Low	Low	Low	Low	Low	Low
Ohunakin, Akinlolu O.; Odiyi, A. C.; Fayeun, L. S.2023	Low	Low	Low	Low	Low	Low	Low	Low
Elmyhun, Melkamu; Abate, Ermias; Abate, Alemu; Teklewold, Adefris; Menkir, Abebe2024	Low	Low	Low	Low	Low	Low	Low	Low
Udo, Enoobong; Abe, Ayodeji; Meseka, Silvestro; Mengesha, Wende; Menkir, Abebe2023	Low	Low	Low	Low	Low	Low	Low	Low
Agbowuro, G O; Salami, A E2021	Low	Moderate	Low	Low	Low	Moderate	Moderate	Moderate
Obeng-Bio, Ebenezer; Badu-Apraku, Baffour; Ifie, Beatrice Elohor; Danquah, Agyemang; Blay, Essie Takyiwaa; Dadzie, Mustapha Abu; Noudifoulè, Gilbert Tchala; Talabi, Abidemi Olutayo2020	Low	Low	Low	Low	Low	Low	Low	Low
Akaogu, Ijeoma Chinyere; Badu-Apraku, Baffour; Gracen, Vernon; Tongoona, Pangirayi; Gedil, Melaku; Unachukwu, Nnanna; Offei, Samuel Kwame; Dzidzienyo, Daniel Kwadjo; Hearne, Sarah; Garcia-Oliveira, Ana Luisa2020	Low	Low	Low	Low	Low	Low	Low	Low
Makore, Fortunate; Magorokosho, Cosmos; Dari, Shorai; Gasura, Edmore; Mazarura, Upenyu; Kamutando, Casper Nyaradzai2022	Low	Low	Low	Low	Low	Low	Low	Low
Mukaro, Ronica; Kamutando, Casper Nyaradzai; Magorokosho, Cosmos; Mutari, Bruce; Zaidi, Pervez Haider; Kutywayo, Dumisani; Sibiya, Julia2023	Low	Low	Low	Low	Low	Low	Low	Low
Amuzu, G.; Ribeiro, P.F.; Asante, M.D.; Lamptey, J.N.L.2024	Low	Moderate	Low	Low	Low	Low	Low	Low
Badu-Apraku, B.; Fakorede, M. A.B.; Talabi, A. O.; Oyekunle, M.; Aderounmu, M.; Lum, A. F.; Ribeiro, P. F.; Adu, G. B.; Toyinbo, J. O.2020	Low	Low	Low	Low	Low	Low	Low	Low
Saminu, Z; Oyekunle, M; Lato, K I; Lato, Alina2023	Low	Low	Low	Low	Low	Low	Low	Low
Ohunakin, Akinlolu O.; Odiyi, A. C.; Akinyele, B. O.2021	Low	Low	Low	Low	Low	Low	Low	Low
Abu, P.; Badu-Apraku, B.; Ifie, B. E.; Tongoona, P.; Ribeiro, P. F.; Obeng-Bio, E.; Offei, S. K.2021	Low	Low	Low	Low	Low	Low	Low	Low
Ige, Sunday Ayodele; Bello, Bashir Omolaran; Mahamood, Jimoh; Afolabi, Michael; Charity, Aremu; Abolusoro, Stephen; Adeniyi, Abosede Victoria2023	Moderate	Low	Low	Low	Low	Low	Low	Low
BELLO, Bashir Omolaran; IGE, Sunday Ayodele; AFOLABI, Micheal Segun2024	Low	Low	Low	Low	Low	Low	Low	Low
Zeleke, Keimeso; Demissew, Abakemal; Wosene, Gebreselassie2020	Serious	Moderate	Low	Low	Low	Moderate	Moderate	Moderate
Akhtar, Sajjad; Mekonnen, Tesfaye Walle; Mashingaidze, Kingstone; Osthoff, Gernot; Labuschagne, Maryke2023	Low	Moderate	Low	Low	Low	Low	Low	Low
Tabu, I.; Lubobo, K.; Mbuya, K.; Kimuni, N.2023	Moderate	Moderate	Low	Low	Low	Low	Low	Moderate
Yadesa, Lemi; Diro, Debela2022	Moderate	Moderate	Low	Low	Low	Low	Low	Moderate
Kamweru, Isaac; Beyene, Yoseph; Anani, Bruce; Adetimirin, Victor O.; Prasanna, Boddupalli M.; Gowda, Manje2023	Moderate	Moderate	Low	Low	Low	Low	Low	Moderate
Nyaga, Christine; Gowda, Manje; Beyene, Yoseph; Murithi, Wilson T.; Burgueno, Juan; Toledo, Fernando; Makumbi, Dan; Olsen, Michael S.; Das, Biswanath; Suresh, L. M.; Bright, Jumbo M.; Prasanna, Boddupalli M.2020	Low	Low	Low	Low	Low	Low	Low	Low
Tulu, Dufera; Abakemal, Demissew; Keimeso, Zeleke; Kumsa, Tefera; Negera, Demewoz; Terefe, Worknesh; Wolde, Legesse; Abebe, Abenezer2021	Moderate	Moderate	Low	Low	Low	Moderate	Low	Moderate
Annor, Benjamin; Badu-Apraku, Baffour; Nyadanu, Daniel; Akromah, Richard; Fakorede, Morakinyo A.B.2020	Low	Low	Low	Low	Low	Low	Low	Low
Tembo, Elliot; Minnaar-Ontong, Adré; Menkir, Abebe; Marais, Gert; Magorokosho, Cosmos; Labuschagne, Maryke T.2022	Low	Low	Low	Low	Low	Low	Low	Low
George, Terry Epaku; Patrick, Rubaihayo; Ivan, Chapu; Frank, Kagoda; Daniel, Kwemoi Bomet2022	Low	Low	Low	Low	Low	Low	Low	Low
Mutimaamba, Charles; MacRobert, John; Cairns, Jill E.; Magorokosho, Cosmos; Ndhlela, Thokozile; Mukungurutse, Collis; Minnaar-Ontong, Adré; Labuschagne, Maryke2020	Low	Low	Low	Low	Low	Low	Low	Low
Maazou, Abdoul Raouf Sayadi; Gedil, Melaku; Adetimirin, Victor O.; Mengesha, Wende; Meseka, Silvestro; Ilesanmi, Oluyinka; Agre, Paterne A.; Menkir, Abebe2022	Low	Low	Low	Low	Low	Low	Low	Low
Lobulu, John; Shimelis, Hussein; Laing, Mark D.; Mushongi, Arnold Angelo; Shayanowako, Admire I.T.2023	Low	Low	Low	Low	Low	Low	Low	Low
Maazou, Abdoul Raouf Sayadi; Adetimirin, Victor O.; Gedil, Melaku; Meseka, Silvestro; Mengesha, Wende; Menkir, Abebe2022	Low	Low	Low	Low	Low	Low	Low	Low
Manigben, Kulai Amadu; Beyene, Yoseph; Chaikam, Vijay; Tongoona, Pangirayi B.; Danquah, Eric Y.; Ifie, Beatrice E.; Aleri, Isaiah; Chavangi, Andrew; Prasanna, Boddupalli M.; Gowda, Manje2024	Low	Low	Low	Low	Low	Low	Low	Low
Okunlola, Gbemisola; Badu-Apraku, Baffour; Ariyo, Omolayo; Ayo-Vaughan, Moninuola2023	Low	Low	Low	Low	Low	Low	Low	Low
Emeraghi, Mary; Iseghohi, Innocent; Idohou, Jacob; Agbandou, Pinawé C.; Fassinou Hotegni, Nicodeme V.; Achigan-Dako, Enoch G.; Mkpuma, Kenneth C.; Afouda, Leonard; Akponikpe, Pierre I.; Missihoun, Antoine A.; Oselebe, Happiness2024	Moderate	Low	Low	Low	Low	Low	Low	Low
Kodzo Amegbor, Isaac; Darkwa, Kwabena; Nelimor, Charles; Amadu Manigben, Kulai; Boakyewaa Adu, Gloria; Abanpoka Aboyadana, Paulina; Kusi, Francis; Kwadzo Keteku, Agbesi; Owusu, Emmanuel Y; Ackah, Henry; Labuschagne, Maryke T2023	Low	Low	Low	Low	Low	Low	Low	Low

## Sheet: Study code
Study	D1	D2	D3	D4	D5	D6	D7	Overall
1	Low	Low	Low	Low	Low	Low	Low	Low
2	Low	Low	Low	Low	Low	Low	Low	Low
3	Low	Low	Low	Low	Low	Low	Low	Low
4	Low	Low	Low	Low	Low	Low	Low	Low
5	Moderate	Moderate	Low	Low	Low	Serious	Serious	Moderate
6	Low	Low	Low	Low	Low	Low	Low	Low
7	Low	Low	Low	Low	Low	Low	Low	Low
8	Moderate	Moderate	Low	Low	Low	Low	Low	Moderate
9	Low	Low	Low	Low	Low	Low	Low	Low
10	Moderate	Moderate	Low	Low	Low	Low	Low	Moderate
11	Moderate	Moderate	Low	Low	Low	Low	Low	Moderate
12	Low	Low	Low	Low	Low	Low	Low	Low
13	Low	Low	Low	Low	Low	Low	Low	Low
14	Moderate	Low	Low	Low	Low	Low	Low	Low
15	Low	Low	Low	Low	Low	Low	Low	Low
16	Moderate	Low	Low	Low	Low	Low	Low	Moderate
17	Moderate	Moderate	Low	Low	Low	Moderate	Low	Moderate
18	Low	Low	Low	Low	Low	Low	Low	Low
19	Low	Low	Low	Low	Low	Low	Low	Low
20	Low	Low	Low	Low	Low	Low	Low	Low
21	Low	Low	Low	Low	Low	Low	Low	Low
22	Moderate	Moderate	Low	Low	Low	Low	Low	Moderate
23	Low	Low	Low	Low	Low	Low	Low	Low
24	Serious	Moderate	Low	Low	Low	Low	Low	Moderate
25	Low	Low	Low	Low	Low	Low	Low	Low
26	Low	Low	Low	Low	Low	Low	Low	Low
27	Low	Low	Low	Low	Low	Low	Low	Low
28	Low	Low	Low	Low	Low	Low	Low	Low
29	Low	Low	Low	Low	Low	Low	Low	Low
30	Low	Low	Low	Low	Low	Low	Low	Low
31	Low	Low	Low	Low	Low	Low	Low	Low
32	Low	Low	Low	Low	Low	Low	Low	Low
33	Low	Low	Low	Low	Low	Low	Low	Low
34	Moderate	Moderate	Low	Low	Low	Low	Low	Moderate
35	Low	Low	Low	Low	Low	Low	Low	Low
36	Moderate	Moderate	Low	Low	Low	Low	Low	Moderate
37	Low	Low	Low	Low	Low	Low	Low	Low
38	Low	Low	Low	Low	Low	Low	Low	Low
39	Low	Low	Low	Low	Low	Low	Low	Low
40	Low	Low	Low	Low	Low	Low	Low	Low
41	Moderate	Low	Low	Low	Low	Low	Low	Low
42	Low	Low	Low	Low	Low	Low	Low	Low
43	Low	Low	Low	Low	Low	Low	Low	Low
44	Low	Low	Low	Low	Low	Low	Low	Low
45	Low	Low	Low	Low	Low	Low	Low	Low
46	Low	Low	Low	Low	Low	Low	Low	Low
47	Moderate	Moderate	Low	Low	Low	Low	Moderate	Moderate
48	Low	Low	Low	Low	Low	Low	Low	Low
49	Low	Low	Low	Low	Low	Low	Low	Low
50	Moderate	Moderate	Low	Low	Low	Moderate	Low	Moderate
51	Low	Low	Low	Low	Low	Low	Low	Low
52	Moderate	Low	Low	Low	Low	Low	Low	Low
53	Low	Low	Low	Low	Low	Low	Low	Low
54	Moderate	Moderate	Low	Low	Low	Moderate	Low	Moderate
55	Low	Low	Low	Low	Low	Low	Low	Low
56	Low	Low	Low	Low	Low	Low	Low	Low
57	Low	Low	Low	Low	Low	Low	Low	Low
58	Low	Low	Low	Low	Low	Low	Low	Low
59	Low	Low	Low	Low	Low	Low	Low	Low
60	Low	Low	Low	Low	Low	Low	Low	Low
61	Low	Low	Low	Low	Low	Low	Low	Low
62	Low	Low	Low	Low	Low	Low	Low	Low
63	Low	Low	Low	Low	Low	Low	Low	Low
64	Low	Low	Low	Low	Low	Low	Low	Low
65	Low	Moderate	Low	Low	Low	Moderate	Moderate	Moderate
66	Low	Low	Low	Low	Low	Low	Low	Low
67	Low	Low	Low	Low	Low	Low	Low	Low
68	Low	Low	Low	Low	Low	Low	Low	Low
69	Low	Low	Low	Low	Low	Low	Low	Low
70	Low	Moderate	Low	Low	Low	Low	Low	Low
71	Low	Low	Low	Low	Low	Low	Low	Low
72	Low	Low	Low	Low	Low	Low	Low	Low
73	Low	Low	Low	Low	Low	Low	Low	Low
74	Low	Low	Low	Low	Low	Low	Low	Low
75	Moderate	Low	Low	Low	Low	Low	Low	Low
76	Low	Low	Low	Low	Low	Low	Low	Low
77	Serious	Moderate	Low	Low	Low	Moderate	Moderate	Moderate
78	Low	Moderate	Low	Low	Low	Low	Low	Low
79	Moderate	Moderate	Low	Low	Low	Low	Low	Moderate
80	Moderate	Moderate	Low	Low	Low	Low	Low	Moderate
81	Moderate	Moderate	Low	Low	Low	Low	Low	Moderate
82	Low	Low	Low	Low	Low	Low	Low	Low
83	Moderate	Moderate	Low	Low	Low	Moderate	Low	Moderate
84	Low	Low	Low	Low	Low	Low	Low	Low
85	Low	Low	Low	Low	Low	Low	Low	Low
86	Low	Low	Low	Low	Low	Low	Low	Low
87	Low	Low	Low	Low	Low	Low	Low	Low
88	Low	Low	Low	Low	Low	Low	Low	Low
89	Low	Low	Low	Low	Low	Low	Low	Low
90	Low	Low	Low	Low	Low	Low	Low	Low
91	Low	Low	Low	Low	Low	Low	Low	Low
92	Low	Low	Low	Low	Low	Low	Low	Low
93	Moderate	Low	Low	Low	Low	Low	Low	Low
94	Low	Low	Low	Low	Low	Low	Low	Low
